# Supplementary material for: Detecting useful genetic markers and reconstructing the phylogeny of an important medicinal resource plant, Artemisia selengensis, based on chloroplast genomics
Source: PLoS One. 2019 Feb 4;14(2):e0211340. doi: 10.1371/journal.pone.0211340 (PMC6361438; doi:10.1371/journal.pone.0211340)
Supplement: S1 Table — (XLSX) [file pone.0211340.s001.xlsx]

## Sheet: Sheet1
Supplementary Table S1. K2p values of introns and intergenic spacers of nine Asteraceae species relative to A. selengensis (AS)
	Type	AS_VS_Artemisia capillaris	AS_VS_Artemisia frigida	AS_VS_Artemisia gmelinii	AS_VS_Artemisia montana	AS_VS_Chrysanthemum boreale	AS_VS_Soliva sessilis	AS_VS_Diplostephium glutinosum	AS_VS_Cynara humilis
atpF_intron	Intron	0.002867	0.004318	0.002867	0.001433	0.001433	0.030848	0.033949	0.024832
clpP_intron1	Intron	0.003306	0.0033	0.003295	0.003295	0.0033	0.043459	0.018415	0.023625
clpP_intron2	Intron	0.005033	0.006316	0.006294	0.006322	0.005036	0.033946	0.050833	0.03399
ndhA_intron	Intron	0.004723	0.003776	0.001884	0.002849	0.003838	0.05014	0.063513	0.053752
ndhB_intron	Intron	0	0	0	0	0.001494	0.012037	0.007503	0.002991
petB_intron	Intron	0.004038	0.001344	0.00271	0.00269	0.004039	0.034683	0.064577	0.05149
petD_intron	Intron	0.00595	0.00595	0.004458	0.004458	0.004458	0.037814	0.058293	0.035149
rpl2_intron	Intron	0	0	0	0	0.001515	0.003192	0.001515	0.001515
rpoC1_intron	Intron	0.001391	0.001391	0.001391	0	0.004215	0.021406	0.036189	0.024329
rps16_intron	Intron	0.00588516	0.00711012	0.00587099	0.00351701	0.00940498	0.0600333	0.060356	0.0555583
trnA-UGC_intron	Intron	0	0.001233	0.001233	0	0	0.007445	0.012459	0.006189
trnI-GAU_intron	Intron	0	0	0	0	0.001297	0	0.002587	0.18029
trnK-UUU_intron	Intron	0.007827	0.011783	0.012754	0.007819	0.010841	0.038177	0.061533	0.052984
trnL-UAA_intron	Intron	0.002364	0.002375	0.002364	0	0	0.034543	0.034697	0.032032
trnV-UAC_intron	Intron	0.001751	0	0	0	0.001751	0.015989	0.017769	0.023127
ycf3_intron1	Intron	0	0.002708	0.001353	0.004066	0.001353	0.022132	0.03332	0.027526
ycf3_intron2	Intron	0.00717	0.007167	0.004281	0.002851	0.004287	0.025269	0.050032	0.026539
accD_psaI	IGS	0.00645516	0.00645165	0	0	0	0.041155	0.120848	0.0842722
atpA_trnR-UCU	IGS	0.0329783	0.0163106	0	0	0	0.141931	0.174785	0.131988
atpB_rbcL	IGS	0.00534583	0.00400135	0.00400536	0.00268097	0.00962127	0.0488562	0.0660418	0.0591087
atpH_atpF	IGS	0.00568995	0.0028389	0.0028389	0.0028389	0.00568791	0.0589312	0.0596151	0.0327952
atpI_atpH	IGS	0.00353046	0.00799537	0.00534285	0.00619865	0.00442774	0.0531982	0.0771246	0.0608046
ccsA_ndhD	IGS	0.020178	0.0102305	0.010019	0.0152486	0.0150759	0.089889	0.102093	0.0985661
cemA_petA	IGS	0.00856084	0.00427353	0.00427353	0.00427353	0.00427353	0.0496711	0.0631971	0.0376563
clpP_psbB	IGS	0.00447931	0.00223589	0.00223589	0.00223589	0.00223589	0.0400414	0.0544903	0.0461404
infA_rps8	IGS	0.00833353	0.00833353	0.00833353	0.00833353	0.00833353	0.0695443	0.0635117	0.0793193
ndhB_rps7	IGS	0	0	0	0	0	0.0207012	0.0282579	0.0246477
ndhC_trnV-UAC	IGS	0.00880815	0.00795592	0.00701666	0.00525454	0.00703225	0.0969254	0.168905	0.115567
ndhD_psaC	IGS	0.00867697	0.0263185	0.00875292	0.0265514	0.0267886	0.0545695	0.0970528	0.111315
ndhE_ndhG	IGS	0.0158112	0.00523565	0.00523565	0.010492	0.0109516	0.108749	0.125065	0.0596403
ndhF_rpl32	IGS	0.0122962	0.00928885	0.00720066	0.00919396	0.00817482	0.126295	0.110088	0.113106
ndhG_ndhI	IGS	0.0115278	0.00852895	0.00276053	0.00283086	0.00831616	0.107006	0.0652828	0.0692076
ndhJ_ndhK	IGS	0	0	0	0	0	0.0300816	0.00997533	0.0300816
petA_psbJ	IGS	0.00673269	0.00540546	0.00539952	0.00947197	0.00683439	0.0935063	0.0743883	0.075964
petB_petD	IGS	0.0053405	0.0053405	0.0053405	0.0107169	0.0053405	0.0638929	0.0270813	0.0326138
petD_rpoA	IGS	0.00480195	0	0	0	0	0.0452746	0.0817615	0.05961
petG_trnW-CCA	IGS	0	0.00860232	0	0	0.0272757	0.0173174	0.0623791	0.0625284
petL_petG	IGS	0	0	0	0.00609764	0.00625008	0.0771264	0.0651646	0.0514706
petN_psbM	IGS	0.00596724	0.00791597	0.0039015	0.00979256	0.00195217	0.0667026	0.0915271	0.0784759
psaA_ycf3	IGS	0.00145138	0.00571176	0.00284901	0.00571228	0.00718556	0.0531731	0.0784861	0.067878
psaC_ndhE	IGS	0.00432435	0	0	0	0	0.0550877	0.0743722	0.0866347
psaI_ycf4	IGS	0.00268818	0.00268818	0	0.00538362	0	0.0471338	0.0704014	0.0646456
psaJ_rpl33	IGS	0.0143034	0.0167059	0.0191171	0.0191171	0.014511	0.0609525	0.0718693	0.0586322
psbA_trnK-UUU	IGS	0.0052016	0.00509558	0.0100694	0.0100694	0.00504417	0.0872262	0.0964864	0.102681
psbB_psbT	IGS	0.022475	0.00536917	0.00536917	0.0107746	0.0053764	0.0742532	0.0698456	0.0475253
psbC_trnS-UGA	IGS	0.00484852	0.0097266	0	0	0	0.104339	0.0725876	0.0927778
psbE_petL	IGS	0.00571416	0.00420931	0.00805615	0.00485095	0.00563027	0.0452263	0.0782081	0.075078
psbH_petB	IGS	0	0	0	0	0	0.0411121	0.050239	0.0674677
psbI_trnS-GCU	IGS	0	0.0155652	0.00763374	0	0	0.134788	0.167945	0.149314
psbJ_psbL	IGS	0	0	0	0.00680283	0	0.0275424	0.045514	0.048962
psbK_psbI	IGS	0.00255103	0.0128324	0.00255103	0.0025494	0	0.0372754	0.0324375	0.0447715
psbM_trnD-GUC	IGS	0.00300979	0.00753416	0.0045472	0.004513	0.00301375	0.0577229	0.0912693	0.0607592
psbN_psbH	IGS	0	0	0	0	0	0.0303123	0.0303123	0.040839
rbcL_accD	IGS	0.00794743	0.0100082	0.00794842	0.00794842	0.00595241	0.046274	0.0539795	0.0370277
rpl14_rpl16	IGS	0	0	0	0	0.0171499	0.0622329	0.0468243	0.0965109
rpl16_rps3	IGS	0.012699	0.0126887	0.0063292	0.0132458	0.00631918	0.186498	0.128544	0.121241
rpl20_rps12	IGS	0.00137884	0.00137884	0.00137884	0.00137884	0.0041451	0.0252261	0.0224109	0.0181237
rpl23_trnI-CAU	IGS	0	0	0	0	0	0.00608834	0.00608834	0.00608834
rpl32_trnL-UAG	IGS	0.0115812	0.0162811	0.0103303	0.0127964	0.0116564	0.13396	0.197242	0.146922
rpl33_rps18	IGS	0.00587377	0	0	0	0	0.0567577	0.0545695	0.0483194
rpl36_infA	IGS	0.0191171	0.0191407	0	0	0.0095241	0.0904432	0.135929	0.124164
rpoC1_rpoC2	IGS	0.017004	0	0	0	0	0.00997533	0.0197065	0.0402871
rpoC2_rps2	IGS	0.0123082	0.00810957	0.00814259	0.00831179	0.0205269	0.0757338	0.125086	0.0580229
rps11_rpl36	IGS	0	0.0100758	0	0	0	0.0416908	0.0628858	0.041336
rps12_clpP	IGS	0.0131044	0.00680283	0.0131044	0.0131044	0.00653604	0.0843593	0.116761	0.109068
rps14_psaB	IGS	0.0075759	0.0075759	0.0075759	0	0	0.0075759	0.0472597	0.0307152
rps15_ycf1	IGS	0.0125742	0.0150429	0.0125128	0.00498135	0.0125128	0.128699	0.125789	0.146906
rps16_trnQ-UUG	IGS	0.00669647	0.00557634	0.00557634	0.00669741	0.0011274	0.0886686	0.118	0.103638
rps18_rpl20	IGS	0.0115832	0.0192767	0.0077035	0.0193322	0.00384617	0.0372513	0.0822009	0.0586907
rps2_atpI	IGS	0	0	0	0	0	0.00945649	0.0530925	0.0140849
rps4_trnT-UGU	IGS	0	0.00280113	0	0.00561015	0.00589107	0.0547655	0.104177	0.0572033
rps8_rpl14	IGS	0.00542745	0	0.00545707	0.00545707	0.0165986	0.034122	0.0397771	0.0116536
rrn16_trnI-GAU	IGS	0	0	0	0	0	0.0103452	0.00689666	0.0103096
rrn4.5_rrn5	IGS	0.00409838	0	0	0	0	0.00820943	0.012346	0.012346
rrn5_trnR-ACG	IGS	0	0	0.00409838	0	0.00409838	0	0.0172237	0
trnA-UGC_rrn23	IGS	0	0	0	0	0	0.0132784	0.0200012	0.0132784
trnC-GCA_petN	IGS	0.00352346	0.00722925	0.00700225	0.0017452	0.00525628	0.0926156	0.21371	0.0762111
trnD-GUC_trnY-GUA	IGS	0	0	0.0083859	0	0.0168789	0.0558621	0.0747486	0.104405
trnF-GAA_ndhJ	IGS	0.00287151	0.00582881	0.00287099	0.00431192	0.0029128	0.0734196	0.0780441	0.0456363
trnfM-CAU_rps14	IGS	0	0	0	0	0	0.0680242	0.040149	0.0331951
trnH-GUG_psbA	IGS	0.021241	0.015879	0.0105473	0.0158736	0.0132052	0.115621	0.193413	0.112557
trnI-CAU_ycf2	IGS	0	0	0	0	0	0.00909116	0	0
trnK-UUU_rps16	IGS	0.0083006	0.0035503	0.0035503	0.00593405	0.00593369	0.0844378	0.0975914	0.0822005
trnL-CAA_ndhB	IGS	0.00178253	0	0	0	0	0.00905822	0.014425	0.0107626
trnL-UAA_trnF-GAA	IGS	0.00831614	0.00831614	0.00831614	0.0111173	0.0139342	0.105261	0.0614007	0.0790252
trnL-UAG_ccsA	IGS	0.00990131	0.00990131	0.0100003	0.00990131	0.0100003	0.0935581	0.162223	0.11769
trnM-CAU_atpE	IGS	0.00506974	0	0	0.0101784	0.00506974	0.0561122	0.0663665	0.0791622
trnN-GUU_ycf1	IGS	0	0	0	0.00306749	0	0.0217707	0.0281606	0.0186062
trnP-UGG_psaJ	IGS	0.00980406	0	0.00325734	0	0.00981216	0.0436509	0.0325062	0.0333259
trnQ-UUG_psbK	IGS	0	0	0	0	0	0.0176999	0.0609262	0.0321179
trnR-ACG_trnN-GUU	IGS	0	0	0	0	0	0.0361256	0.0424759	0.0264382
trnS-GCU_trnC-GCA	IGS	0.00547713	0.00949442	0.00813016	0.00676915	0.00689993	0.05911	0.10248	0.0824686
trnS-UGA_psbZ	IGS	0.00580344	0.00582033	0.00579717	0.00289856	0.00289856	0.0460566	0.046379	0.0398835
trnT-GGU_psbD	IGS	0.00598129	0.00169402	0.00254238	0.00339199	0.00338339	0.0678582	0.0910939	0.067013
trnT-UGU_trnL-UAA	IGS	0.011908	0.00795242	0.022158	0.00199501	0.0100962	0.107773	0.127755	0.0835023
trnV-GAC_rrn16	IGS	0	0	0	0	0	0.00444447	0.00444447	0.00444447
trnV-UAC_trnM-CAU	IGS	0.00573893	0.00573893	0.00573893	0.00573893	0.00573893	0.0232156	0.0474592	0.0292039
trnW-CCA_trnP-UGG	IGS	0.00548701	0	0	0.00548701	0.00548701	0.045385	0.0642401	0.0518041
ycf2_trnL-CAA	IGS	0	0.00246914	0.00246914	0.00246914	0.00246914	0.0251205	0.0278049	0.022966
ycf4_cemA	IGS	0	0	0	0.00753307	0	0.0729208	0.0749379	0.0745089
