# Supplementary material for: Detecting useful genetic markers and reconstructing the phylogeny of an important medicinal resource plant, Artemisia selengensis, based on chloroplast genomics
Source: PLoS One. 2019 Feb 4;14(2):e0211340. doi: 10.1371/journal.pone.0211340 (PMC6361438; doi:10.1371/journal.pone.0211340)
Supplement: S2 Table — (XLSX) [file pone.0211340.s002.xlsx]

## Sheet: Ka
Supplementary Table S2. Non-synonymous mutatation rate of protein-coding sequences of nine Asteraceae species relative to A. selengensis (AS)
	AS_VS_Artemisia capillaris	AS_VS_Artemisia frigida	AS_VS_Artemisia gmelinii	AS_VS_Artemisia montana	AS_VS_Chrysanthemum boreale	AS_VS_Soliva sessilis	AS_VS_Diplostephium glutinosum	AS_VS_Cynara humilis
accD	0.0086	0.0078	0.006	0.0052	0.0078	0.0262	0.0433	0.042					0
atpA	0	0	0	0	0	0.0114	0.0165	0.0178					0
atpB	0.0009	0	0	0	0.0018	0.0129	0.0187	0.023					0
atpE	0	0	0	0	0	0.0033	0.0033	0.0065					0
atpF	0	0.0024	0	0	0.0024	0.0123	0.0147	0.0172					0
atpH	0	0	0	0	0	0	0	0					0
atpI	0	0	0.0018	0	0	0.0036	0.0109	0.011					0
ccsA	0	0	0.0013	0	0	0.0181	0.0341	0.0336					0
cemA	0.002	0.002	0.002	0.0039	0.002	0.0138	0.0198	0.0198					0
clpP	0	0.0022	0	0.0022	0	0.0023	0.0183	0.0184					0
infA	0	0	0.0055	0	0.0082	0.0055	0.0054	0.011					0
matK	0.0026	0.0009	0.0009	0	0.0017	0.0201	0.0345	0.0282					0.0003
ndhA	0	0	0.0012	0	0	0.006	0.012	0.0121					0.000675
ndhB	0	0	0	0	0	0.0018	0.0027	0.0018					0.00075
ndhC	0	0	0	0	0	0.0035	0.0106	0.0107					0.00085
ndhD	0.0018	0.0018	0.0009	0.0009	0.0009	0.0044	0.0063	0.0098					0.000975
ndhE	0.0039	0.0039	0.0039	0.0039	0.0039	0.004	0.0039	0.004					0.0013
ndhF	0.0022	0.0017	0.0017	0.0011	0.0017	0.0181	0.0167	0.0252					0.00135
ndhG	0	0	0	0	0	0.0102	0.0232	0.0205					0.001575
ndhH	0	0.0011	0	0	0.0011	0.0054	0.0065	0.0103					0.0024
ndhI	0	0.0025	0	0	0	0.0051	0.0026	0.0051					0.002725
ndhJ	0.0027	0	0	0	0	0.0053	0.0054	0.008					0.002925
ndhK	0.0019	0.0019	0.0019	0.0019	0.0019	0.0096	0.0096	0.0095					0.003
petA	0	0	0	0	0	0.0068	0.0055	0.0082					0.0032
petB	0	0	0	0	0	0.004	0.004	0.004					0.0032
petD	0	0	0	0	0	0.0027	0	0					0.003275
petG	0	0	0	0	0	0	0	0					0.0033
petL	0	0	0	0	0	0.0149	0.015	0.015					0.003525
petN	0	0	0	0	0	0	0	0					0.0037
psaA	0.0006	0.0006	0.0006	0.0006	0.0006	0.0042	0.0042	0.0042					0.0039
psaB	0	0.0006	0	0	0	0.0006	0	0.0006					0.00395
psaC	0	0	0	0	0	0	0	0					0.004025
psaI	0	0	0	0	0	0	0.0127	0.0129					0.004675
psaJ	0	0	0	0	0	0	0	0.0117					0.0048
psbA	0	0	0	0	0	0	0	0					0.005125
psbB	0	0	0	0	0	0.0017	0.007	0.0061					0.00535
psbC	0	0	0	0	0	0.001	0.001	0.001					0.0057
psbD	0	0	0	0	0	0.0013	0.0013	0.0013					0.0058
psbE	0	0	0	0	0	0	0	0					0.005825
psbF	0	0	0	0	0	0	0	0					0.005975
psbH	0.0119	0.0119	0.0119	0.0119	0.0119	0.0179	0.0392	0.0519					0.0062
psbI	0	0	0	0	0	0	0	0					0.006225
psbJ	0	0	0	0	0	0	0	0					0.006375
psbK	0	0.0078	0.0078	0.0078	0.0078	0	0.0237	0.0158					0.006375
psbL	0	0	0	0	0	0	0	0					0.0064
psbM	0	0	0	0	0	0	0.0121	0.0118					0.0071
psbN	0	0	0	0	0	0	0	0.0109					0.007325
psbT	0	0	0	0	0	0	0.0139	0.0433					0.007525
psbZ	0	0	0	0	0	0.0145	0.0146	0.0145					0.007525
rbcL	0.0009	0.0009	0.0009	0	0	0.0127	0.0072	0.0146					0.007625
rpl14	0	0	0	0	0.0035	0.0071	0.0107	0.0071					0.00765
rpl16	0	0	0	0	0.0153	0.0216	0.0216	0.0091					0.008625
rpl2	0	0	0	0	0	0.0032	0.0032	0.0032					0.0097
rpl20	0	0	0	0	0	0.0034	0	0					0.00975
rpl22	0	0.0027	0.0027	0	0.0027	0.0135	0.0134	0.034					0.009925
rpl23	0	0	0	0	0	0.0047	0.0047	0.0047					0.010225
rpl32	0	0.008	0	0	0	0	0.0161	0					0.0109
rpl33	0	0	0	0	0	0.0069	0.0068	0.0422					0.01095
rpl36	0	0	0	0	0	0	0	0					0.011225
rpoA	0	0	0	0	0	0.0053	0.0053	0.0454					0.01125
rpoB	0	0.0008	0.0008	0	0.0004	0.0044	0.0069	0.0132					0.011425
rpoC1	0	0.0006	0	0	0.0012	0.0062	0.0081	0.0233					0.01165
rpoC2	0.0019	0.0019	0.0016	0.0016	0.0028	0.0111	0.0134	0.025					0.011825
rps11	0	0	0	0	0	0.0032	0.0064	0.0032					0.013075
rps12	0	0.0153	0	0.0153	0.0153	0.0153	0.0153	0.0153					0.013475
rps14	0	0	0	0	0	0.0137	0.009	0.0182					0.01385
rps15	0	0	0	0	0	0.0098	0.0048	0.0147					0.013975
rps16	0	0	0	0	0	0.0263	0.0263	0.0323					0.014
rps18	0	0.0044	0	0	0	0.0133	0.0133	0.0131					0.0141
rps19	0	0	0	0	0	0.0045	0.0046	0.0137					0.0143
rps2	0	0.0018	0	0.0018	0	0.0054	0.0147	0.0054					0.0153
rps3	0.0039	0	0.0019	0	0	0.0039	0.0078	0.0039					0.015425
rps4	0	0	0	0	0	0.0153	0.0165	0.0132					0.0159
rps7	0.0027	0	0	0	0	0.0027	0.0027	0					0.0169
rps8	0.0032	0	0.0032	0	0.0032	0.0113	0.0162	0.0131					0.021125
ycf1_1	0	0	0	0	0	0.0026	0.0077	0.0129					0.021225
ycf1_2	0.0101	0.008	0.006	0.0054	0.0138	0.0432	0.0489	0.1185					0.02145
ycf2	0.0012	0.001	0.0004	0.0004	0.0006	0.0068	0.0084	0.0147					0.029825
ycf3	0	0	0	0	0	0	0.0026	0.0026					0.030225
ycf4	0	0	0	0	0	0.0072	0.0072	0.0048					0.0561
