# Supplementary material for: Detecting useful genetic markers and reconstructing the phylogeny of an important medicinal resource plant, Artemisia selengensis, based on chloroplast genomics
Source: PLoS One. 2019 Feb 4;14(2):e0211340. doi: 10.1371/journal.pone.0211340 (PMC6361438; doi:10.1371/journal.pone.0211340)
Supplement: S3 Table — (XLSX) [file pone.0211340.s003.xlsx]

## Sheet: 作图数据
	基因	水平1/属内	SE	水平2/属间	SE	显著性	P<0.05	P<0.01
1	psbA	0	0	0	0	-	-	-			0	0
2	matK	0.165775	0.0632365	0.29435	0.0435882	0.145139	-	-			0	0
3	rps16	0	0	0.11945	0.0589545	0.089139	-	-			0	0
4	psbK	0	0	0.278825	0.179543	0.17142	-	-			0	0
5	psbI	0	0	0	0	-	-	-			0	0
6	petN	0	0	0	0	-	-	-			0	0
7	psbM	0	0	0.037575	0.0221094	0.140136	-	-			0	0
8	rpoB	0.046825	0.0278076	0.083625	0.0206671	0.329036	-	-			0	0
9	rpoC1	0.033325	0.033325	0.169	0.0588924	0.0917844	-	-			0	0
10	rpoC2	0.244475	0.0827724	0.26385	0.0840688	0.874946	-	-			0	0
11	rps2	0.13635	0.0787217	0.08465	0.0372445	0.574426	-	-			0	0
12	atpI	0.04205	0.04205	0.101525	0.0423215	0.357303	-	-			0	0
13	atpH	0	0	0	0	-	-	-			0	0
14	atpF	0	0	0.31255	0.0316034	6.16973e-05	+	+	**		0	0.0043
15	atpA	0	0	0.1326	0.0482952	0.0334855	+	-	*		0	0.004975
16	psbD	0	0	0.0222	0.00742159	0.0242803	+	-	*		0	0.011
17	psbC	0	0	0.011	0.00369707	0.024786	+	-	*		0	0.0222
18	psbZ	0	0	0.2485	0.0828527	0.0240299	+	-	*		0	0.030175
19	rps14	0	0	0.234775	0.0932136	0.0453682	+	-	*		0	0.033075
20	psaB	0.01415	0.01415	0.004975	0.00288108	0.548635	-	-			0	0.037575
21	psaA	0.178575	0.0587199	0.079975	0.0129783	0.152202	-	-			0	0.044025
22	ycf3	0	0	0.030175	0.0187305	0.158303	-	-			0	0.046
23	rps4	0	0	0.195025	0.0722893	0.0356783	+	-	*		0	0.0469
24	ndhJ	0	0	0.0653	0.0317613	0.0855337	-	-			0	0.04785
25	ndhK	0	0	0.165475	0.071903	0.0609863	-	-			0	0.0488
26	ndhC	0	0	0.097925	0.0463902	0.0792745	-	-			0	0.050625
27	atpE	0	0	0.1125	0.0657419	0.137883	-	-			0	0.058325
28	atpB	0	0	0.182975	0.0336322	0.00160164	+	+	**		0	0.059075
29	rbcL	0.108875	0.0694874	0.068575	0.0258113	0.606266	-	-			0	0.062325
30	accD	1.05922	0.227503	0.626975	0.176488	0.183976	-	-			0	0.0653
31	psaI	0	0	0.132875	0.0845471	0.167099	-	-			0	0.06665
32	ycf4	0	0	0.06665	0.0234669	0.0295605	+	-	*		0	0.068575
33	cemA	0.0862	0.0862	0.320575	0.117588	0.159065	-	-			0	0.070525
34	petA	0	0	0.062325	0.0275614	0.0644319	-	-			0	0.0773
35	psbJ	0	0	0	0	-	-	-			0	0.079975
36	psbL	0	0	0	0	-	-	-			0	0.08195
37	psbF	0	0	0	0	-	-	-			0	0.083625
38	psbE	0	0	0	0	-	-	-			0	0.08465
39	petL	0	0	0.0913	0.0913	0.355918	-	-			0	0.0913
40	petG	0	0	0	0	-	-	-			0	0.092975
41	psaJ	0	0	0.13175	0.13175	0.355918	-	-			0	0.097925
42	rpl33	0	0	0.6056	0.513405	0.282816	-	-			0	0.101525
43	rps18	0.026325	0.026325	0.1245	0.0491391	0.128699	-	-			0	0.103875
44	rpl20	0	0	0.033075	0.033075	0.355918	-	-			0	0.1125
45	rps12	0.1681	0.0970526	0.2141	0.0449686	0.682176	-	-			0	0.11945
46	clpP	0	0	0.121525	0.0701657	0.133989	-	-			0	0.121525
47	psbB	0	0	0.0469	0.0231732	0.0894176	-	-			0	0.1245
48	psbT	0	0	0.17025	0.13571	0.25631	-	-			0	0.128325
49	psbN	0	0	0	0	-	-	-			0	0.13175
50	psbH	0	0	0.5748	0.195527	0.0259561	+	-	*		0	0.1326
51	petB	0	0	0.0488	0.0170357	0.0286297	+	-	*		0	0.132875
52	petD	0	0	0.0043	0.0043	0.355918	-	-			0	0.13775
53	rpoA	0	0	0.199	0.146526	0.223272	-	-			0	0.14325
54	rps11	0	0	0.050625	0.0182303	0.0321256	+	-	*		0	0.160025
55	rpl36	0	0	0	0	-	-	-			0	0.165475
56	infA	0.066425	0.066425	0.128325	0.04285	0.463359	-	-			0	0.169
57	rps8	0.072725	0.072725	0.217975	0.0868006	0.246926	-	-			0.01415	0.17025
58	rpl14	0	0	0.3235	0.0366692	0.000117794	+	+	**		0.026325	0.173
59	rpl16	0	0	0.21635	0.118455	0.117568	-	-			0.033325	0.182975
60	rps3	0.16795	0.128302	0.044025	0.0191648	0.37632	-	-			0.04205	0.18425
61	rpl22	0	0	0.160025	0.0582452	0.0334049	+	-	*		0.046825	0.195025
62	rps19	0	0	0.046	0.0246299	0.11104	-	-			0.065	0.199
63	rpl2	0	0	0.2796	0.136744	0.086877	-	-			0.066425	0.2141
64	rpl23	0	0	0.0773	0.0773	0.355918	-	-			0.06875	0.21635
65	ycf2	0.256825	0.0760641	0.477475	0.123044	0.178021	-	-			0.072725	0.217975
66	ndhB	0	0	0.103875	0.035356	0.026016	+	-	*		0.075	0.234775
67	rps7	0	0	0	0	-	-	-			0.0862	0.2485
68	ycf1_1	0	0	0.6754	0.285157	0.0556331	-	-			0.1081	0.26385
69	ndhF	0.131625	0.0169602	0.13775	0.019189	0.818937	-	-			0.108875	0.278825
70	rpl32	0	0	0.14325	0.14325	0.355918	-	-			0.131625	0.2796
71	ccsA	0.065	0.065	0.173	0.0654541	0.286074	-	-			0.13635	0.29435
72	ndhD	0.5	0.0962443	0.092975	0.020401	0.00609797	+	+	**		0.165775	0.31255
73	psaC	0	0	0	0	-	-	-			0.16795	0.320575
74	ndhE	0.1081	0.0412744	0.058325	0.0381038	0.409674	-	-			0.1681	0.3235
75	ndhG	0	0	0.18425	0.0751086	0.0495807	+	-	*		0.178575	0.477475
76	ndhI	0	0	0.04785	0.021648	0.0691088	-	-			0.244475	0.5748
77	ndhA	0.075	0.075	0.070525	0.026077	0.956887	-	-			0.256825	0.6056
78	ndhH	0.06875	0.06875	0.08195	0.023137	0.861597	-	-			0.5	0.626975
79	rps15	0	0	0.059075	0.0262669	0.0655285	-	-			0.57395	0.6754
80	ycf1_2	0.57395	0.113536	0.795475	0.413297	0.623754	-	-			1.05922	0.795475

## Sheet: Ks_2
Supplementary Table S3. Synonymous mutatation rate of protein-coding sequences of nine Asteraceae species relative to A. selengensis (AS)
	AS_VS_Artemisia capillaris	AS_VS_Artemisia frigida	AS_VS_Artemisia gmelinii	AS_VS_Artemisia montana	AS_VS_Chrysanthemum boreale	AS_VS_Soliva sessilis	AS_VS_Diplostephium glutinosum	AS_VS_Cynara humilis
accD	0.0075	0.0113	0.0038	0.0076	0.0075	0.0714	0.1076	0.0738
atpA	0.003	0.0061	0.003	0.003	0.0061	0.0791	0.1066	0.0769
atpB	0	0	0.0028	0	0.0084	0.0706	0.1032	0.0898
atpE	0	0	0	0	0	0.0111	0.0797	0.0584
atpF	0	0	0	0	0.0072	0.0441	0.0595	0.044
atpH	0	0	0	0	0	0.0375	0.0814	0.056
atpI	0.0054	0.0107	0.0107	0.0107	0.0107	0.0561	0.0672	0.0612
ccsA	0.0101	0.0101	0.005	0.005	0	0.1183	0.1542	0.113
cemA	0.0058	0	0	0	0	0.0356	0.0596	0.0352
clpP	0.0071	0.0072	0.0071	0.0145	0.0072	0.0661	0.0741	0.0731
infA	0.0633	0.0211	0.0207	0.0211	0.032	0.0664	0.0697	0.1137
matK	0.0121	0.006	0.003	0.006	0.009	0.0704	0.0895	0.0957
ndhA	0.0081	0.004	0.004	0.004	0.008	0.0965	0.1112	0.108
ndhB	0.005	0.0025	0.0025	0.0025	0.0025	0.0151	0.0176	0.0126
ndhC	0	0	0	0.0135	0	0.0891	0.055	0.067
ndhD	0.0027	0.0027	0.0027	0.0027	0.0108	0.0745	0.0815	0.0644
ndhE	0	0.0226	0.0226	0.0447	0.0226	0.2002	0.2165	0.1762
ndhF	0.0172	0.0098	0.0123	0.0123	0.0123	0.1223	0.1909	0.1363
ndhG	0	0	0	0	0	0.0629	0.0636	0.0976
ndhH	0.004	0.004	0.004	0.004	0.008	0.1176	0.1556	0.1004
ndhI	0	0	0.0099	0	0	0.0487	0.0687	0.1043
ndhJ	0	0	0	0	0	0.0761	0.1312	0.0532
ndhK	0	0	0	0	0	0.0492	0.0783	0.0276
petA	0.0045	0	0	0	0.0045	0.1061	0.1069	0.0613
petB	0.0073	0.0149	0.0146	0.0074	0.0149	0.0521	0.0603	0.0768
petD	0	0	0	0.0171	0.0173	0.1571	0.1185	0.1136
petG	0	0.0316	0.0316	0.0316	0	0.0318	0.1461	0.0629
petL	0	0	0	0	0	0.0408	0	0
petN	0	0	0	0	0	0.1005	0.05	0.1003
psaA	0.0126	0.0036	0.0018	0.0036	0.0054	0.0462	0.0778	0.0657
psaB	0.0149	0.0106	0.0064	0.0085	0.0106	0.0574	0.0716	0.0637
psaC	0.0164	0	0	0	0	0.1031	0.2156	0.1236
psaI	0	0	0	0	0	0.0369	0.036	0.0722
psaJ	0	0	0	0	0	0.0222	0.0222	0.0222
psbA	0.0038	0.0155	0.0077	0.0115	0.0116	0.0679	0.0356	0.0653
psbB	0.008	0.008	0.008	0.0108	0.008	0.0962	0.0695	0.0882
psbC	0.0027	0	0	0	0	0.0625	0.0721	0.071
psbD	0.0154	0.0038	0.0038	0.0038	0.0077	0.0427	0.0464	0.0428
psbE	0	0	0.016	0	0	0	0.0472	0.0313
psbF	0	0	0	0	0	0	0	0
psbH	0	0	0	0	0	0.0205	0.0532	0.0753
psbI	0	0	0	0	0	0.0737	0.0736	0.0351
psbJ	0	0	0	0	0	0.0343	0.0342	0
psbK	0	0	0	0	0	0.0209	0.0653	0.021
psbL	0	0	0	0	0	0	0	0
psbM	0	0	0	0	0	0.0713	0.1869	0.1378
psbN	0	0	0	0	0	0	0.0276	0
psbT	0	0.037	0	0	0.0403	0.1186	0.1249	0.076
psbZ	0	0	0	0.0216	0	0.0441	0.0434	0.0441
rbcL	0	0.0062	0.0031	0.0062	0.0031	0.1178	0.1272	0.1232
rpl14	0	0	0	0	0.0125	0.0247	0.0247	0.0242
rpl16	0.0269	0.0135	0.0413	0.0135	0.0269	0.2041	0.1636	0.1548
rpl2	0	0	0	0	0	0.01	0.0202	0.005
rpl20	0.0126	0	0	0	0	0.0257	0.0382	0.025
rpl22	0.012	0	0	0	0	0.0619	0.0891	0.1284
rpl23	0	0	0	0	0	0	0.0152	0
rpl32	0	0	0	0	0	0.056	0.0281	0.0589
rpl33	0	0	0	0	0	0.0399	0.0633	0.0197
rpl36	0	0	0	0	0	0.2356	0.2356	0.3201
rpoA	0.0045	0	0.0045	0	0.0044	0.0712	0.061	0.0679
rpoB	0.0073	0.0103	0.0073	0.0073	0.0073	0.0788	0.0852	0.0924
rpoC1	0.0045	0.0045	0.0044	0.0022	0.0067	0.0779	0.0949	0.0702
rpoC2	0	0.0068	0.0056	0.0068	0.0056	0.0795	0.0965	0.0877
rps11	0.0109	0.0109	0.0109	0.0109	0.0109	0.0446	0.0781	0.0655
rps12	0	0.0113	0	0.0113	0.0113	0.0226	0.0458	0.0346
rps14	0	0	0	0	0	0.053	0.0399	0.04
rps15	0	0	0.0289	0	0	0.0915	0.161	0.1479
rps16	0	0	0	0	0	0.0553	0.1036	0.0548
rps18	0.0132	0.0418	0.0132	0.0132	0.0132	0.0559	0.1173	0.0893
rps19	0	0	0	0	0	0.1015	0.1838	0.1194
rps2	0.0134	0.0066	0.0066	0.0066	0.0132	0.0775	0.0813	0.0613
rps3	0.0072	0.0072	0.0146	0.0072	0.0072	0.105	0.0837	0.0852
rps4	0	0.0071	0	0	0	0.0441	0.0702	0.0666
rps7	0	0	0.0105	0	0	0	0	0.0104
rps8	0.011	0	0	0	0	0.0281	0.0953	0.0437
ycf1_1	0	0	0.0062	0	0	0.0062	0.0062	0.0124
ycf1_2	0.0109	0.0146	0.0108	0.0144	0.0165	0.1545	0.1955	0.1706
ycf2	0.0025	0.0044	0.0025	0.0025	0.0025	0.0187	0.017	0.0181
ycf3	0	0	0	0	0	0.0251	0.0598	0.0337
ycf4	0	0	0	0	0.0077	0.0719	0.0727	0.0711
