# Supplementary material for: Detecting useful genetic markers and reconstructing the phylogeny of an important medicinal resource plant, Artemisia selengensis, based on chloroplast genomics
Source: PLoS One. 2019 Feb 4;14(2):e0211340. doi: 10.1371/journal.pone.0211340 (PMC6361438; doi:10.1371/journal.pone.0211340)
Supplement: S4 Table — (XLSX) [file pone.0211340.s004.xlsx]

## Sheet: 作图数据
	基因	水平1/属内	SE	水平2/属间	SE	显著性	P<0.05	P<0.01
1	psbA	0	0	0	0	-	-	-			0	0
2	matK	0.165775	0.0632365	0.29435	0.0435882	0.145139	-	-			0	0
3	rps16	0	0	0.11945	0.0589545	0.089139	-	-			0	0
4	psbK	0	0	0.278825	0.179543	0.17142	-	-			0	0
5	psbI	0	0	0	0	-	-	-			0	0
6	petN	0	0	0	0	-	-	-			0	0
7	psbM	0	0	0.037575	0.0221094	0.140136	-	-			0	0
8	rpoB	0.046825	0.0278076	0.083625	0.0206671	0.329036	-	-			0	0
9	rpoC1	0.033325	0.033325	0.169	0.0588924	0.0917844	-	-			0	0
10	rpoC2	0.244475	0.0827724	0.26385	0.0840688	0.874946	-	-			0	0
11	rps2	0.13635	0.0787217	0.08465	0.0372445	0.574426	-	-			0	0
12	atpI	0.04205	0.04205	0.101525	0.0423215	0.357303	-	-			0	0
13	atpH	0	0	0	0	-	-	-			0	0
14	atpF	0	0	0.31255	0.0316034	6.16973e-05	+	+	**		0	0.0043
15	atpA	0	0	0.1326	0.0482952	0.0334855	+	-	*		0	0.004975
16	psbD	0	0	0.0222	0.00742159	0.0242803	+	-	*		0	0.011
17	psbC	0	0	0.011	0.00369707	0.024786	+	-	*		0	0.0222
18	psbZ	0	0	0.2485	0.0828527	0.0240299	+	-	*		0	0.030175
19	rps14	0	0	0.234775	0.0932136	0.0453682	+	-	*		0	0.033075
20	psaB	0.01415	0.01415	0.004975	0.00288108	0.548635	-	-			0	0.037575
21	psaA	0.178575	0.0587199	0.079975	0.0129783	0.152202	-	-			0	0.044025
22	ycf3	0	0	0.030175	0.0187305	0.158303	-	-			0	0.046
23	rps4	0	0	0.195025	0.0722893	0.0356783	+	-	*		0	0.0469
24	ndhJ	0	0	0.0653	0.0317613	0.0855337	-	-			0	0.04785
25	ndhK	0	0	0.165475	0.071903	0.0609863	-	-			0	0.0488
26	ndhC	0	0	0.097925	0.0463902	0.0792745	-	-			0	0.050625
27	atpE	0	0	0.1125	0.0657419	0.137883	-	-			0	0.058325
28	atpB	0	0	0.182975	0.0336322	0.00160164	+	+	**		0	0.059075
29	rbcL	0.108875	0.0694874	0.068575	0.0258113	0.606266	-	-			0	0.062325
30	accD	1.05922	0.227503	0.626975	0.176488	0.183976	-	-			0	0.0653
31	psaI	0	0	0.132875	0.0845471	0.167099	-	-			0	0.06665
32	ycf4	0	0	0.06665	0.0234669	0.0295605	+	-	*		0	0.068575
33	cemA	0.0862	0.0862	0.320575	0.117588	0.159065	-	-			0	0.070525
34	petA	0	0	0.062325	0.0275614	0.0644319	-	-			0	0.0773
35	psbJ	0	0	0	0	-	-	-			0	0.079975
36	psbL	0	0	0	0	-	-	-			0	0.08195
37	psbF	0	0	0	0	-	-	-			0	0.083625
38	psbE	0	0	0	0	-	-	-			0	0.08465
39	petL	0	0	0.0913	0.0913	0.355918	-	-			0	0.0913
40	petG	0	0	0	0	-	-	-			0	0.092975
41	psaJ	0	0	0.13175	0.13175	0.355918	-	-			0	0.097925
42	rpl33	0	0	0.6056	0.513405	0.282816	-	-			0	0.101525
43	rps18	0.026325	0.026325	0.1245	0.0491391	0.128699	-	-			0	0.103875
44	rpl20	0	0	0.033075	0.033075	0.355918	-	-			0	0.1125
45	rps12	0.1681	0.0970526	0.2141	0.0449686	0.682176	-	-			0	0.11945
46	clpP	0	0	0.121525	0.0701657	0.133989	-	-			0	0.121525
47	psbB	0	0	0.0469	0.0231732	0.0894176	-	-			0	0.1245
48	psbT	0	0	0.17025	0.13571	0.25631	-	-			0	0.128325
49	psbN	0	0	0	0	-	-	-			0	0.13175
50	psbH	0	0	0.5748	0.195527	0.0259561	+	-	*		0	0.1326
51	petB	0	0	0.0488	0.0170357	0.0286297	+	-	*		0	0.132875
52	petD	0	0	0.0043	0.0043	0.355918	-	-			0	0.13775
53	rpoA	0	0	0.199	0.146526	0.223272	-	-			0	0.14325
54	rps11	0	0	0.050625	0.0182303	0.0321256	+	-	*		0	0.160025
55	rpl36	0	0	0	0	-	-	-			0	0.165475
56	infA	0.066425	0.066425	0.128325	0.04285	0.463359	-	-			0	0.169
57	rps8	0.072725	0.072725	0.217975	0.0868006	0.246926	-	-			0.01415	0.17025
58	rpl14	0	0	0.3235	0.0366692	0.000117794	+	+	**		0.026325	0.173
59	rpl16	0	0	0.21635	0.118455	0.117568	-	-			0.033325	0.182975
60	rps3	0.16795	0.128302	0.044025	0.0191648	0.37632	-	-			0.04205	0.18425
61	rpl22	0	0	0.160025	0.0582452	0.0334049	+	-	*		0.046825	0.195025
62	rps19	0	0	0.046	0.0246299	0.11104	-	-			0.065	0.199
63	rpl2	0	0	0.2796	0.136744	0.086877	-	-			0.066425	0.2141
64	rpl23	0	0	0.0773	0.0773	0.355918	-	-			0.06875	0.21635
65	ycf2	0.256825	0.0760641	0.477475	0.123044	0.178021	-	-			0.072725	0.217975
66	ndhB	0	0	0.103875	0.035356	0.026016	+	-	*		0.075	0.234775
67	rps7	0	0	0	0	-	-	-			0.0862	0.2485
68	ycf1_1	0	0	0.6754	0.285157	0.0556331	-	-			0.1081	0.26385
69	ndhF	0.131625	0.0169602	0.13775	0.019189	0.818937	-	-			0.108875	0.278825
70	rpl32	0	0	0.14325	0.14325	0.355918	-	-			0.131625	0.2796
71	ccsA	0.065	0.065	0.173	0.0654541	0.286074	-	-			0.13635	0.29435
72	ndhD	0.5	0.0962443	0.092975	0.020401	0.00609797	+	+	**		0.165775	0.31255
73	psaC	0	0	0	0	-	-	-			0.16795	0.320575
74	ndhE	0.1081	0.0412744	0.058325	0.0381038	0.409674	-	-			0.1681	0.3235
75	ndhG	0	0	0.18425	0.0751086	0.0495807	+	-	*		0.178575	0.477475
76	ndhI	0	0	0.04785	0.021648	0.0691088	-	-			0.244475	0.5748
77	ndhA	0.075	0.075	0.070525	0.026077	0.956887	-	-			0.256825	0.6056
78	ndhH	0.06875	0.06875	0.08195	0.023137	0.861597	-	-			0.5	0.626975
79	rps15	0	0	0.059075	0.0262669	0.0655285	-	-			0.57395	0.6754
80	ycf1_2	0.57395	0.113536	0.795475	0.413297	0.623754	-	-			1.05922	0.795475

## Sheet: KaKs_2
Supplementary Table S4. Ka/Ks ratio of protein-coding sequences of nine Asteraceae species relative to A. selengensis (AS)
	AS_VS_Artemisia capillaris	AS_VS_Artemisia frigida	AS_VS_Artemisia gmelinii	AS_VS_Artemisia montana	AS_VS_Chrysanthemum boreale	AS_VS_Soliva sessilis	AS_VS_Diplostephium glutinosum	AS_VS_Cynara humilis
accD	1.14667	0.690265	1.57895	0.684211	1.04	0.366947	0.402416	0.569106
atpA	0	0	0	0	0	0.144121	0.154784	0.231469
atpB	-	-	0	-	0.214286	0.18272	0.181202	0.256125
atpE	-	-	-	-	-	0.297297	0.0414053	0.111301
atpF	-	-	-	-	0.333333	0.278912	0.247059	0.390909
atpH	-	-	-	-	-	0	0	0
atpI	0	0	0.168224	0	0	0.0641711	0.162202	0.179739
ccsA	0	0	0.26	0	-	0.153001	0.221141	0.297345
cemA	0.344828	-	-	-	-	0.38764	0.332215	0.5625
clpP	0	0.305556	0	0.151724	0	0.0347958	0.246964	0.25171
infA	0	0	0.2657	0	0.25625	0.0828313	0.0774749	0.0967458
matK	0.214876	0.15	0.3	0	0.188889	0.285511	0.385475	0.294671
ndhA	0	0	0.3	0	0	0.0621762	0.107914	0.112037
ndhB	0	0	0	0	0	0.119205	0.153409	0.142857
ndhC	-	-	-	0	-	0.0392817	0.192727	0.159701
ndhD	0.666667	0.666667	0.333333	0.333333	0.0833333	0.0590604	0.0773006	0.152174
ndhE	-	0.172566	0.172566	0.0872483	0.172566	0.01998	0.0180139	0.0227015
ndhF	0.127907	0.173469	0.138211	0.0894309	0.138211	0.147997	0.0874804	0.184886
ndhG	-	-	-	-	-	0.162162	0.36478	0.210041
ndhH	0	0.275	0	0	0.1375	0.0459184	0.0417738	0.10259
ndhI	-	-	0	-	-	0.104723	0.0378457	0.0488974
ndhJ	-	-	-	-	-	0.0696452	0.0411585	0.150376
ndhK	-	-	-	-	-	0.195122	0.122605	0.344203
petA	0	-	-	-	0	0.0640905	0.05145	0.133768
petB	0	0	0	0	0	0.0767754	0.066335	0.0520833
petD	-	-	-	0	0	0.0171865	0	0
petG	-	0	0	0	-	0	0	0
petL	-	-	-	-	-	0.365196	-	-
petN	-	-	-	-	-	0	0	0
psaA	0.047619	0.166667	0.333333	0.166667	0.111111	0.0909091	0.0539846	0.0639269
psaB	0	0.0566038	0	0	0	0.010453	0	0.00941915
psaC	0	-	-	-	-	0	0	0
psaI	-	-	-	-	-	0	0.352778	0.17867
psaJ	-	-	-	-	-	0	0	0.527027
psbA	0	0	0	0	0	0	0	0
psbB	0	0	0	0	0	0.0176715	0.100719	0.069161
psbC	0	-	-	-	-	0.016	0.0138696	0.0140845
psbD	0	0	0	0	0	0.030445	0.0280172	0.0303738
psbE	-	-	0	-	-	-	0	0
psbF	-	-	-	-	-	-	-	-
psbH	-	-	-	-	-	0.873171	0.736842	0.689243
psbI	-	-	-	-	-	0	0	0
psbJ	-	-	-	-	-	0	0	-
psbK	-	-	-	-	-	0	0.36294	0.752381
psbL	-	-	-	-	-	-	-	-
psbM	-	-	-	-	-	0	0.0647405	0.0856313
psbN	-	-	-	-	-	-	0	-
psbT	-	0	-	-	0	0	0.111289	0.569737
psbZ	-	-	-	0	-	0.328798	0.336406	0.328798
rbcL	-	0.145161	0.290323	0	0	0.10781	0.0566038	0.118506
rpl14	-	-	-	-	0.28	0.287449	0.433198	0.293388
rpl16	0	0	0	0	0.568773	0.10583	0.132029	0.0587855
rpl2	-	-	-	-	-	0.32	0.158416	0.64
rpl20	0	-	-	-	-	0.132296	0	0
rpl22	0	-	-	-	-	0.218094	0.150393	0.264798
rpl23	-	-	-	-	-	-	0.309211	-
rpl32	-	-	-	-	-	0	0.572954	0
rpl33	-	-	-	-	-	0.172932	0.107425	2.14213
rpl36	-	-	-	-	-	0	0	0
rpoA	0	-	0	-	0	0.0744382	0.0868852	0.66863
rpoB	0	0.0776699	0.109589	0	0.0547945	0.0558376	0.0809859	0.142857
rpoC1	0	0.133333	0	0	0.179104	0.0795892	0.085353	0.331909
rpoC2	-	0.279412	0.285714	0.235294	0.5	0.139623	0.13886	0.285063
rps11	0	0	0	0	0	0.0717489	0.0819462	0.048855
rps12	-	1.35398	-	1.35398	1.35398	0.676991	0.334061	0.442197
rps14	-	-	-	-	-	0.258491	0.225564	0.455
rps15	-	-	0	-	-	0.107104	0.0298137	0.0993915
rps16	-	-	-	-	-	0.475588	0.253861	0.589416
rps18	0	0.105263	0	0	0	0.237925	0.113384	0.146697
rps19	-	-	-	-	-	0.044335	0.0250272	0.11474
rps2	0	0.272727	0	0.272727	0	0.0696774	0.180812	0.0880914
rps3	0.541667	0	0.130137	0	0	0.0371429	0.09319	0.0457746
rps4	-	0	-	-	-	0.346939	0.235043	0.198198
rps7	-	-	0	-	-	-	-	0
rps8	0.290909	-	-	-	-	0.402135	0.16999	0.299771
ycf1_1	-	-	0	-	-	0.419355	1.24194	1.04032
ycf1_2	0.926606	0.547945	0.555556	0.375	0.836364	0.279612	0.250128	0.694607
ycf2	0.48	0.227273	0.16	0.16	0.24	0.363636	0.494118	0.812155
ycf3	-	-	-	-	-	0	0.0434783	0.0771513
ycf4	-	-	-	-	0	0.100139	0.0990371	0.0675105
