# Supplementary material for: Detecting useful genetic markers and reconstructing the phylogeny of an important medicinal resource plant, Artemisia selengensis, based on chloroplast genomics
Source: PLoS One. 2019 Feb 4;14(2):e0211340. doi: 10.1371/journal.pone.0211340 (PMC6361438; doi:10.1371/journal.pone.0211340)
Supplement: S5 Table — (XLSX) [file pone.0211340.s005.xlsx]

## Sheet: SSRs
Supplementary Table S5: Simple sequence repeats in the nine Asteraceae chloroplast genomes investigated in this study.
Species	Num.	SSR motifs	Position					Size of repeat (in bp)
			Start	End	Localisation
Artemisia selengensis	1	(A)10	1668	1677	psbA_trnK-UUU	LSC	IGS	10
	2	(T)12	1951	1962	trnK-UUU_intron	LSC	intron	12
	3	(T)9	2306	2314	matK	LSC	CDS	9
	4	(A)10	4029	4038	trnK-UUU_intron	LSC	intron	10
	5	(A)9	4376	4384	trnK-UUU_rps16	LSC	IGS	9
	6	(A)8	4424	4431	trnK-UUU_rps16	LSC	IGS	8
	7	(A)9	4473	4481	trnK-UUU_rps16	LSC	IGS	9
	8	(A)10	4716	4725	trnK-UUU_rps16	LSC	IGS	10
	9	(C)11	5414	5424	rps16_intron	LSC	intron	11
	10	(A)8	5589	5596	rps16_intron	LSC	intron	8
	11	(T)9	8328	8336	psbI_trnS-GCU	LSC	IGS	9
	12	(A)8	9655	9662	trnC-GCA_petN	LSC	IGS	8
	13	(T)9	10624	10632	psbM_trnD-GUC	LSC	IGS	9
	14	(A)11	11180	11190	psbM_trnD-GUC	LSC	IGS	11
	15	(T)8	11393	11400	trnD-GU_CtrnY-GUA	LSC	IGS	8
	16	(T)14	12626	12639	trnE-UUC_rpoB	LSC	IGS	14
	17	(A)10	13315	13324	rpoB	LSC	CDS	10
	18	(A)8	13421	13428	rpoB	LSC	CDS	8
	19	(A)9	16546	16554	rpoC1_intron	LSC	intron	9
	20	(T)9	16585	16593	rpoC1_intron	LSC	intron	9
	21	(T)8	17165	17172	rpoC1	LSC	CDS	8
	22	(G)8	17218	17225	rpoC1	LSC	CDS	8
	23	(A)10	17928	17937	rpoC1	LSC	CDS	10
	24	(A)10	18354	18363	rpoC1	LSC	CDS	10
	25	(T)9	20817	20825	rpoC2	LSC	CDS	9
	26	(T)8	22955	22962	rpoC2	LSC	CDS	8
	27	(A)12	23055	23066	rpoC2_rps2	LSC	IGS	12
	28	(T)9	23172	23180	rpoC2_rps2	LSC	IGS	9
	29	(T)16	24901	24916	atpI_atpH	LSC	IGS	16
	30	(T)10	25995	26004	atpI_atpH	LSC	IGS	10
	31	(T)12	27911	27922	atpF_atpA	LSC	IGS	12
	32	(T)12	29498	29509	atpA_trnR-UCU	LSC	IGS	12
	33	(A)8	29511	29518	atpA_trnR-UCU	LSC	IGS	8
	34	(A)13	29716	29728	trnR-UCU_trnG-UCC	LSC	IGS	13
	35	(A)8	30363	30370	trnG-UCC_intron	LSC	intron	8
	36	(T)8	30959	30966	trnT-GGU_psbD	LSC	IGS	8
	37	(T)9	34640	34648	psbC_trnS-UGA	LSC	IGS	9
	38	(A)9	35507	35515	psbZ_trnG-GCC	LSC	IGS	9
	39	(A)9	35518	35526	psbZ_trnG-GCC	LSC	IGS	9
	40	(T)8	36493	36500	rps14	LSC	CDS	8
	41	(T)9	41558	41566	psaA_ycf3	LSC	IGS	9
	42	(A)10	41569	41578	psaA_ycf3	LSC	IGS	10
	43	(A)11	41750	41760	psaA_ycf3	LSC	IGS	11
	44	(T)11	43579	43589	ycf3_intron2	LSC	intron	11
	45	(A)14	46298	46311	trnT-UGU_trnL-UAA	LSC	IGS	14
	46	(A)8	46779	46786	trnL-UAA_intron	LSC	intron	8
	47	(T)8	48108	48115	trnF-GAA_ndhJ	LSC	IGS	8
	48	(T)9	50094	50102	ndhC_trnV-UAC	LSC	IGS	9
	49	(T)13	50211	50223	ndhC_trnV-UAC	LSC	IGS	13
	50	(T)9	52009	52017	trnM-CAU_atpE	LSC	IGS	9
	51	(T)14	54417	54430	arpB_rbcL	LSC	IGS	14
	52	(T)9	56644	56652	rbcL_accD	LSC	IGS	9
	53	(T)8	56997	57004	accD	LSC	CDS	8
	54	(A)8	59265	59272	psaI_ycf4	LSC	IGS	8
	55	(T)8	59460	59467	ycf4	LSC	CDS	8
	56	(A)9	59977	59985	ycf4_cemA	LSC	IGS	9
	57	(T)12	62176	62187	petA_psbJ	LSC	IGS	12
	58	(A)8	64426	64433	psbE_petL	LSC	IGS	8
	59	(T)8	64451	64458	psbE_petL	LSC	IGS	8
	60	(T)10	66131	66140	psaJ_rpl33	LSC	IGS	10
	61	(A)11	67268	67278	rps18_rpl20	LSC	IGS	11
	62	(T)12	69371	69382	clpP_intron1	LSC	intron	12
	63	(A)8	69988	69995	clpP_intron2	LSC	intron	8
	64	(A)8	70420	70427	clpP_intron2	LSC	intron	8
	65	(T)9	72862	72870	psbB_psbT	LSC	IGS	9
	66	(A)10	73057	73066	psbT+psbT_psbN	LSC	IGS+CDS	10
	67	(A)8	76641	76648	petD_rpoA	LSC	IGS	8
	68	(T)10	76884	76893	rpoA	LSC	CDS	10
	69	(T)8	77748	77755	rpoA_rps11	LSC	IGS	8
	70	(T)17	79301	79317	rps8_rpl14	LSC	IGS	17
	71	(T)14	79807	79820	rpl14_rpl16	LSC	IGS	14
	72	(T)8	82215	82222	rpl22	LSC	CDS	8
	73	(T)8	82933	82940	rps19	IRa	CDS	8
	74	(T)9	82965	82973	rps19	IRa	CDS	9
	75	(T)9	83000	83008	rps19_rpl2	IRa	IGS	9
	76	(A)9	87229	87237	ycf2	IRa	CDS	9
	77	(T)9	87561	87569	ycf2	IRa	CDS	9
	78	(A)9	88373	88381	ycf2	IRa	CDS	9
	79	(T)8	97326	97333	rps12_ycf15	IRa	IGS	8
	80	(T)9	101279	101287	trnI-GAU_intron	IRa	intron	9
	81	(A)10	106181	106190	rrn5_trnR-ACG	IRa	IGS	10
	82	(A)8	106194	106201	rrn5_trnR-ACG	IRa	IGS	8
	83	(T)9	106648	106656	trnR-ACG_trnN-GUU	IRa	IGS	9
	84	(A)8	108305	108312	ndhF	SSC	CDS	8
	85	(T)8	109035	109042	ndhF	SSC	CDS	8
	86	(T)9	110175	110183	nshF_rpl32	SSC	IGS	9
	87	(T)12	110757	110768	nshF_rpl32	SSC	IGS	12
	88	(A)8	111057	111064	nshF_rpl32	SSC	IGS	8
	89	(A)8	111524	111531	rpl32_trnL-UAG	SSC	IGS	8
	90	(T)9	112125	112133	rpl32_trnL-UAG	SSC	IGS	9
	91	(A)8	112145	112152	rpl32_trnL-UAG	SSC	IGS	8
	92	(A)8	113008	113015	ccsA	SSC	CDS	8
	93	(T)8	114173	114180	ndhD	SSC	CDS	8
	94	(A)8	114669	114676	ndhD	SSC	CDS	8
	95	(A)10	115160	115169	ndhD_psaC	SSC	IGS	10
	96	(A)9	116379	116387	ndhG	SSC	CDS	9
	97	(T)10	118622	118631	ndhA_intron	SSC	intron	10
	98	(T)9	121156	121164	rps15	SSC	CDS	9
	99	(A)11	121712	121722	rps15_ycf1	SSC	IGS	11
	100	(T)9	121910	121918	ycf1	SSC	CDS	9
	101	(T)9	123253	123261	ycf1	SSC	CDS	9
	102	(A)8	123631	123638	ycf1	SSC	CDS	8
	103	(T)9	123722	123730	ycf1	SSC	CDS	9
	104	(T)8	123792	123799	ycf1	SSC	CDS	8
	105	(T)8	123962	123969	ycf1	SSC	CDS	8
	106	(T)8	124224	124231	ycf1	SSC	CDS	8
	107	(T)9	124748	124756	ycf1	SSC	CDS	9
	108	(T)8	125245	125252	ycf1	SSC	CDS	8
	109	(T)8	125323	125330	ycf1	SSC	CDS	8
	110	(T)13	125528	125540	ycf1_trnN-GUU	SSC	IGS	13
	111	(A)8	125807	125814	ycf1_trnN-GUU	SSC	IGS	8
	112	(A)9	125905	125913	ycf1_trnN-GUU	SSC	IGS	9
	113	(A)8	125935	125942	ycf1_trnN-GUU	SSC	IGS	8
	114	(A)9	127480	127488	trnN-GUU_trnR-ACG	IRb	IGS	9
	115	(T)8	127935	127942	trnR-ACG_rrn5	IRb	IGS	8
	116	(T)10	127946	127955	trnR-ACG_rrn5	IRb	IGS	10
	117	(A)9	132849	132857	trnI-GAU_intron	IRb	intron	9
	118	(A)8	136803	136810	ycf15_rps12	IRb	IGS	8
	119	(T)9	145755	145763	ycf2	IRb	CDS	9
	120	(A)9	146567	146575	ycf2	IRb	CDS	9
	121	(T)9	146899	146907	ycf2	IRb	CDS	9
	122	(A)9	151128	151136	rpl2_trnH-GUG	IRb	IGS	9
	123	(A)9	151163	151171	rpl2_trnH-GUG	IRb	IGS	9
	124	(A)8	151196	151203	rpl2_trnH-GUG	IRb	IGS	8
	125	(AT)6	10191	10202	petN_psbM	LSC	IGS	12
	126	(AG)4	11797	11804	trnE-UUC	LSC	trn	8
	127	(AT)4	13694	13701	rpoB	LSC	CDS	8
	128	(TA)5	18577	18586	rpoC1	LSC	CDS	10
	129	(TA)4	19582	19589	rpoC2	LSC	CDS	8
	130	(AT)5	29884	29893	trnR-UCU_trnG-UCC	LSC	IGS	10
	131	(AT)6	30804	30815	trnG-UCC_trnT-GGU	LSC	IGS	12
	132	(TA)8	30943	30958	trnT-GGU_psbD	LSC	IGS	16
	133	(GA)4	34780	34787	trnS-UGA	LSC	trn	8
	134	(AT)6	35648	35659	psbZ_trnG-GCC	LSC	IGS	12
	135	(AG)4	40495	40502	psaA	LSC	CDS	8
	136	(AT)6	41762	41773	psaA_ycf3	LSC	IGS	12
	137	(AT)4	42553	42560	ycf3_intron1	LSC	intron	8
	138	(TA)4	45825	45832	rps4_trnT-UGU	LSC	IGS	8
	139	(TA)5	46195	46204	trnT-UGU_trnL-UAA	LSC	IGS	10
	140	(AT)4	47277	47284	trnL-UAA_trnF-GAA	LSC	IGS	8
	141	(TC)4	48731	48738	ndhJ_ndhK	LSC	IGS	8
	142	(AT)4	54586	54593	arpB_rbcL	LSC	IGS	8
	143	(TA)4	58721	58728	accD_psaI	LSC	IGS	8
	144	(AT)4	61105	61112	petA	LSC	CDS	8
	145	(TC)4	63002	63009	psbJ_psbL	LSC	IGS	8
	146	(TA)5	64238	64247	psbE_petL	LSC	IGS	10
	147	(TG)4	75650	75657	petD_intron	LSC	intron	8
	148	(TA)4	76803	76810	rpoA	LSC	CDS	8
	149	(TA)4	82664	82671	rpl22_rps19	LSC	IGS	8
	150	(TA)4	83589	83596	rpl2_intron	IRa	intron	8
	151	(GA)4	85219	85226	ycf2	IRa	CDS	8
	152	(GA)4	85231	85238	ycf2	IRa	CDS	8
	153	(GA)4	86218	86225	ycf2	IRa	CDS	8
	154	(AG)4	93421	93428	ndhB	IRa	CDS	8
	155	(CT)4	104451	104458	rrn23	IRa	rrn	8
	156	(AT)4	107886	107893	ycf1	SSC	CDS	8
	157	(AT)4	111535	111542	rpl32_trnL-UAG	SSC	IGS	8
	158	(TA)4	111761	111768	rpl32_trnL-UAG	SSC	IGS	8
	159	(AT)4	111789	111796	rpl32_trnL-UAG	SSC	IGS	8
	160	(TA)4	113408	113415	ccsA_ndhD	SSC	IGS	8
	161	(TA)4	116707	116714	ndhG_ndhI	SSC	IGS	8
	162	(AT)4	119193	119200	ndhA_intron	SSC	intron	8
	163	(TC)4	121107	121114	rps15	SSC	CDS	8
	164	(AT)4	121787	121794	ycf1	SSC	CDS	8
	165	(AT)4	123011	123018	ycf1	SSC	CDS	8
	166	(AG)4	129678	129685	rrn23	IRb	rrn	8
	167	(CT)4	140708	140715	ndhB	IRb	CDS	8
	168	(TC)4	147911	147918	ycf2	IRb	CDS	8
	169	(TC)4	148898	148905	ycf2	IRb	CDS	8
	170	(TC)4	148910	148917	ycf2	IRb	CDS	8
	171	(AT)4	150539	150546	rpl2_intron	IRb	intron	8
	172	(TTC)3	790	798	psbA	LSC	CDS	9
	173	(ATT)3	1979	1987	trnK-UUU_intron	LSC	intron	9
	174	(TTC)3	2170	2178	matK	LSC	CDS	9
	175	(GAA)3	2944	2952	matK	LSC	CDS	9
	176	(AAG)3	4827	4835	trnK-UUU_rps16	LSC	IGS	9
	177	(AGA)3	5073	5081	trnK-UUU_rps16	LSC	IGS	9
	178	(TAA)3	12278	12286	trnE-UUC_rpoB	LSC	IGS	9
	179	(GAA)3	17305	17313	rpoC1	LSC	CDS	9
	180	(GAA)3	17348	17356	rpoC1	LSC	CDS	9
	181	(TAA)3	23925	23933	rps2_atpI	LSC	IGS	9
	182	(GTT)3	24739	24747	atpI	LSC	CDS	9
	183	(TAA)3	31935	31943	trnT-GGU_psbD	LSC	IGS	9
	184	(GGA)3	33722	33730	psbC	LSC	CDS	9
	185	(TTC)4	34451	34462	psbC	LSC	CDS	12
	186	(ATG)3	38013	38021	psaB	LSC	CDS	9
	187	(GCA)3	39911	39919	psaA	LSC	CDS	9
	188	(ATG)3	40237	40245	psaA	LSC	CDS	9
	189	(TGA)3	41716	41724	psaA_ycf3	LSC	IGS	9
	190	(AAT)3	44560	44568	ycf3_trnS-GGA	LSC	IGS	9
	191	(ATA)3	47616	47624	trnF-GAA_ndhJ	LSC	IGS	9
	192	(TTA)3	51124	51132	trnV-UAC_intron	LSC	intron	9
	193	(ATA)3	54052	54060	arpB_rbcL	LSC	IGS	9
	194	(TTG)3	54749	54757	arpB_rbcL	LSC	IGS	9
	195	(GCT)3	56160	56168	rbcL	LSC	CDS	9
	196	(TTA)3	56592	56600	rbcL_accD	LSC	IGS	9
	197	(GGA)3	57712	57720	accD	LSC	CDS	9
	198	(TAA)3	58661	58669	accD_psaI	LSC	IGS	9
	199	(AAT)3	58760	58768	accD_psaI	LSC	IGS	9
	200	(TAA)3	59986	59994	ycf4_cemA	LSC	IGS	9
	201	(CTC)3	60306	60314	cemA	LSC	CDS	9
	202	(ATT)4	60936	60947	cemA_petA	LSC	IGS	12
	203	(TTC)3	61906	61914	petA	LSC	CDS	9
	204	(AAT)3	62401	62409	petA_psbJ	LSC	IGS	9
	205	(CCT)3	65186	65194	petG_trnW-CCA	LSC	IGS	9
	206	(ATA)3	65724	65732	trnP-UGG_psaJ	LSC	IGS	9
	207	(AAC)3	67025	67033	rps18	LSC	CDS	9
	208	(GAA)3	67290	67298	rps18_rpl20	LSC	IGS	9
	209	(TTG)3	71991	71999	psbB	LSC	CDS	9
	210	(TCT)3	72624	72632	psbB	LSC	CDS	9
	211	(CTG)3	77610	77618	rpoA	LSC	CDS	9
	212	(ATA)3	77675	77683	rpoA+rpoA_rps11	LSC	IGS+CDS	9
	213	(TGC)3	82442	82450	rpl22	LSC	CDS	9
	214	(TTA)3	82891	82899	rps19	LSC	CDS	9
	215	(TCT)3	89083	89091	ycf2	IRa	CDS	9
	216	(CTT)3	89183	89191	ycf2	IRa	CDS	9
	217	(GGT)3	89423	89431	ycf2	IRa	CDS	9
	218	(TGA)3	89668	89676	ycf2	IRa	CDS	9
	219	(ATT)3	90930	90938	ycf2	IRa	CDS	9
	220	(AGA)3	93716	93724	ndhB	IRa	CDS	9
	221	(AGA)3	95145	95153	ndhB	IRa	CDS	9
	222	(CTG)3	102893	102901	rrn23	IRa	rrn	9
	223	(TAA)3	109594	109602	ndhF	SSC	CDS	9
	224	(TAA)3	110023	110031	ndhF	SSC	CDS	9
	225	(AAT)3	111081	111089	nshF_rpl32	SSC	IGS	9
	226	(CTT)3	111139	111147	nshF_rpl32	SSC	IGS	9
	227	(AAG)3	111489	111497	rpl32_trnL-UAG	SSC	IGS	9
	228	(TGG)3	111587	111595	rpl32_trnL-UAG	SSC	IGS	9
	229	(TAT)3	111857	111865	rpl32_trnL-UAG	SSC	IGS	9
	230	(ATT)3	116808	116816	ndhG_ndhI	SSC	IGS	9
	231	(TTC)3	118023	118031	ndhA	SSC	CDS	9
	232	(AGC)3	119323	119331	ndhA	SSC	CDS	9
	233	(TAA)3	121433	121441	rps15_ycf1	SSC	IGS	9
	234	(TAT)3	126026	126034	ycf1_trnN-GUU	SSC	IGS	9
	235	(TTC)5	126039	126053	ycf1_trnN-GUU	SSC	IGS	15
	236	(CAG)3	131235	131243	rrn23	IRb	rrn	9
	237	(TTC)3	138982	138990	ndhB	IRb	CDS	9
	238	(TCT)3	140412	140420	ndhB	IRb	CDS	9
	239	(AAT)3	143198	143206	ycf2	IRb	CDS	9
	240	(TCA)3	144460	144468	ycf2	IRb	CDS	9
	241	(ACC)3	144705	144713	ycf2	IRb	CDS	9
	242	(AAG)3	144945	144953	ycf2	IRb	CDS	9
	243	(AGA)3	145045	145053	ycf2	IRb	CDS	9
	244	(AAAT)3	6553	6564	rps16_trnQ-UUG	LSC	IGS	12
	245	(TAAT)3	10502	10513	petN_psbM+psbM	LSC	IGS+CDS	12
	246	(ATTT)3	27902	27913	atpF_atpA	LSC	IGS	12
	247	(AATA)3	29875	29886	trnR-UCU_trnG-UCC	LSC	IGS	12
	248	(AATC)3	46923	46934	trnL-UAA_intron	LSC	intron	12
	249	(TTTA)3	50320	50331	ndhC_trnV-UAC	LSC	IGS	12
	250	(TATT)3	66786	66797	rpl33_rps18	LSC	IGS	12
	251	(TTTC)4	81093	81108	rpl16_intron	LSC	intron	16
	252	(CAAT)3	87318	87329	ycf2	IRa	CDS	12
	253	(AATT)3	111688	111699	rpl32_trnL-UAG	SSC	IGS	12
	254	(AATA)3	113782	113793	ndhD	SSC	CDS	12
	255	(AATC)3	119002	119013	ndhA_intron	SSC	intron	12
	256	(ATTG)3	146807	146818	ycf2	IRb	CDS	12
	257	(AAAGA)3	50514	50528	ndhC_trnV-UAC	LSC	IGS	15
Artemisia capillaris	1	(A)8	132	139	trnH-GUG_psbA	LSC	IGS	8
	2	(A)10	1674	1683	psbA_trnK-UUU	LSC	IGS	10
	3	(T)8	1942	1949	trnK-UUU_intron	LSC	intron	8
	4	(T)13	1951	1963	trnK-UUU_intron	LSC	intron	13
	5	(T)9	2307	2315	matK	LSC	CDS	9
	6	(A)9	4031	4039	trnK-UUU_intron	LSC	intron	9
	7	(A)10	4377	4386	trnK-UUU_rps16	LSC	IGS	10
	8	(A)9	4475	4483	trnK-UUU_rps16	LSC	IGS	9
	9	(A)10	4717	4726	trnK-UUU_rps16	LSC	IGS	10
	10	(C)8	5415	5422	rps16_intron	LSC	intron	8
	11	(A)9	5593	5601	rps16_intron	LSC	intron	9
	12	(T)10	8342	8351	psbI_trnS-GCU	LSC	IGS	10
	13	(T)8	8694	8701	trnS-GCU_trnC-GCA	LSC	IGS	8
	14	(A)9	9671	9679	trnC-GCA_petN	LSC	IGS	9
	15	(T)9	10646	10654	psbM_trnD-GUC	LSC	IGS	9
	16	(A)10	11206	11215	psbM_trnD-GUC	LSC	IGS	10
	17	(T)8	11418	11425	trnD-GUC_trnY-GUA	LSC	IGS	8
	18	(T)18	12643	12660	trnE-UUC_rpoB	LSC	IGS	18
	19	(A)10	13336	13345	rpoB	LSC	CDS	10
	20	(A)8	13442	13449	rpoB	LSC	CDS	8
	21	(A)8	16567	16574	rpoC1_intron	LSC	intron	8
	22	(T)10	16605	16614	rpoC1_intron	LSC	intron	10
	23	(T)8	17195	17202	rpoC1	LSC	CDS	8
	24	(G)8	17248	17255	rpoC1	LSC	CDS	8
	25	(A)10	17958	17967	rpoC1	LSC	CDS	10
	26	(A)10	18384	18393	rpoC1	LSC	CDS	10
	27	(T)8	18399	18406	rpoC1	LSC	CDS	8
	28	(T)9	20847	20855	rpoC2	LSC	CDS	9
	29	(T)8	22985	22992	rpoC2	LSC	CDS	8
	30	(A)9	23086	23094	rpoC2_rps2	LSC	IGS	9
	31	(T)9	23200	23208	rpoC2_rps2	LSC	IGS	9
	32	(T)13	24929	24941	atpI_atpH	LSC	IGS	13
	33	(T)10	26020	26029	atpI_atpH	LSC	IGS	10
	34	(T)15	27941	27955	atpF_atpA	LSC	IGS	15
	35	(T)11	29531	29541	atpA_trnR-UCU	LSC	IGS	11
	36	(A)9	29544	29552	atpA_trnR-UCU	LSC	IGS	9
	37	(A)9	29750	29758	trnR-UCU_trnG-UCC	LSC	IGS	9
	38	(A)9	30362	30370	trnG-UCC_intron	LSC	intron	9
	39	(T)11	30958	30968	trnT-GGU_psbD	LSC	IGS	11
	40	(A)12	31669	31680	trnT-GGU_psbD	LSC	IGS	12
	41	(T)13	34620	34632	psbC_trnS-UGA	LSC	IGS	13
	42	(A)10	35484	35493	psbZ_trnG-GCC	LSC	IGS	10
	43	(T)8	36467	36474	rps14	LSC	CDS	8
	44	(T)9	41543	41551	psaA_ycf3	LSC	IGS	9
	45	(A)13	41554	41566	psaA_ycf3	LSC	IGS	13
	46	(A)11	41734	41744	psaA_ycf3	LSC	IGS	11
	47	(T)10	43557	43566	ycf3_intron2	LSC	intron	10
	48	(A)15	46235	46249	trnT-UGU_trnL-UAA	LSC	IGS	15
	49	(A)8	46717	46724	trnL-UAA_intron	LSC	intron	8
	50	(T)8	48046	48053	trnF-GAA_ndhJ	LSC	IGS	8
	51	(T)8	49454	49461	ndhK_ndhC	LSC	IGS	8
	52	(T)8	50033	50040	ndhC_trnV-UAC	LSC	IGS	8
	53	(T)8	50149	50156	ndhC_trnV-UAC	LSC	IGS	8
	54	(T)9	51961	51969	trnM-CAU_atpE	LSC	IGS	9
	55	(T)13	54370	54382	atpB_rbcL	LSC	IGS	13
	56	(T)13	56596	56608	rbcL_accD	LSC	IGS	13
	57	(T)8	56701	56708	rbcL_accD	LSC	IGS	8
	58	(T)8	56953	56960	accD	LSC	CDS	8
	59	(A)8	59156	59163	psaI_ycf4	LSC	IGS	8
	60	(T)8	59351	59358	ycf4	LSC	CDS	8
	61	(A)9	59868	59876	ycf4_cemA	LSC	IGS	9
	62	(T)12	62068	62079	petA_psbJ	LSC	IGS	12
	63	(A)8	64308	64315	psbE_petL	LSC	IGS	8
	64	(T)9	64333	64341	psbE_petL	LSC	IGS	9
	65	(A)8	65710	65717	trnP-UGG_pasJ	LSC	IGS	8
	66	(A)9	67160	67168	rps18_rpl20	LSC	IGS	9
	67	(T)10	69262	69271	clpP_intron1	LSC	intron	10
	68	(A)8	69877	69884	clpP_intron2	LSC	intron	8
	69	(A)8	70311	70318	clpP_intron2	LSC	intron	8
	70	(T)10	72759	72768	psbB_psbT	LSC	IGS	10
	71	(A)10	72949	72958	psbT+psbT_psbN	LSC	IGS+CDS	10
	72	(A)8	74051	74058	petB_intron	LSC	intron	8
	73	(A)8	76528	76535	petD_rpoA	LSC	IGS	8
	74	(T)10	76771	76780	rpoA	LSC	CDS	10
	75	(T)9	77635	77643	rpoA_rps11	LSC	IGS	9
	76	(T)15	79189	79203	rps8_rpl14	LSC	IGS	15
	77	(T)13	79693	79705	rpl14_rpl16	LSC	IGS	13
	78	(T)8	82100	82107	rpl22	LSC	CDS	8
	79	(T)8	82827	82834	rps19	IRa	CDS	8
	80	(T)9	82859	82867	rps19	IRa	CDS	9
	81	(T)10	82894	82903	rps19_rpl2	IRa	IGS	10
	82	(A)9	87125	87133	ycf2	IRa	CDS	9
	83	(T)9	87457	87465	ycf2	IRa	CDS	9
	84	(A)9	88269	88277	ycf2	IRa	CDS	9
	85	(T)8	97222	97229	rps13_ycf15	IRa	IGS	8
	86	(T)9	101175	101183	trnI-GAU_intron	IRa	intron	9
	87	(A)12	106077	106088	rrn5_trnR-ACG	IRa	IGS	12
	88	(A)8	106092	106099	rrn5_trnR-ACG	IRa	IGS	8
	89	(T)11	106546	106556	trnR-ACG_trnN-GUU	IRa	IGS	11
	90	(A)8	108221	108228	ndhF	SSC	CDS	8
	91	(T)8	108951	108958	ndhF	SSC	CDS	8
	92	(T)9	110091	110099	ndhF_rpl32	SSC	IGS	9
	93	(T)9	110679	110687	ndhF_rpl32	SSC	IGS	9
	94	(A)8	110976	110983	ndhF_rpl32	SSC	IGS	8
	95	(A)9	111880	111888	rpl32_trnL-UAG	SSC	IGS	9
	96	(T)10	112019	112028	rpl32_trnL-UAG	SSC	IGS	10
	97	(A)8	112040	112047	rpl32_trnL-UAG	SSC	IGS	8
	98	(A)8	112908	112915	ccsA	SSC	CDS	8
	99	(A)10	113445	113454	ccsA_ndhD	SSC	IGS	10
	100	(T)8	114073	114080	ndhD	SSC	CDS	8
	101	(A)8	114569	114576	ndhD	SSC	CDS	8
	102	(A)10	115060	115069	ndhD_psaC	SSC	IGS	10
	103	(A)9	116287	116295	ndhG	SSC	CDS	9
	104	(T)9	118516	118524	ndhA_intron	SSC	intron	9
	105	(T)9	121031	121039	rps15	SSC	CDS	9
	106	(T)10	121371	121380	rps15_ycf1	SSC	IGS	10
	107	(A)9	121588	121596	rps15_ycf1	SSC	IGS	9
	108	(T)9	121784	121792	ycf1	SSC	CDS	9
	109	(T)8	123106	123113	ycf1	SSC	CDS	8
	110	(A)8	123484	123491	ycf1	SSC	CDS	8
	111	(T)9	123574	123582	ycf1	SSC	CDS	9
	112	(T)8	123639	123646	ycf1	SSC	CDS	8
	113	(T)8	123809	123816	ycf1	SSC	CDS	8
	114	(T)8	124071	124078	ycf1	SSC	CDS	8
	115	(T)9	124595	124603	ycf1	SSC	CDS	9
	116	(A)8	124666	124673	ycf1	SSC	CDS	8
	117	(T)8	125092	125099	ycf1	SSC	CDS	8
	118	(T)8	125170	125177	ycf1	SSC	CDS	8
	119	(T)8	125381	125388	ycf1	SSC	CDS	8
	120	(A)8	125655	125662	ycf1	SSC	CDS	8
	121	(A)9	125753	125761	ycf1	SSC	CDS	9
	122	(A)8	125783	125790	ycf1	SSC	CDS	8
	123	(A)11	127322	127332	trnN-GUU_trnR-ACG	IRb	IGS	11
	124	(T)8	127779	127786	trnR-ACG_rrn5	IRb	IGS	8
	125	(T)12	127790	127801	trnR-ACG_rrn5	IRb	IGS	12
	126	(A)9	132695	132703	trnI-GAU_intron	IRb	intron	9
	127	(A)8	136649	136656	ycf15_rps12	IRb	IGS	8
	128	(T)9	145601	145609	ycf2	IRb	CDS	9
	129	(A)9	146413	146421	ycf2	IRb	CDS	9
	130	(T)9	146745	146753	ycf2	IRb	CDS	9
	131	(A)10	150975	150984	rpl2_trnH-GUG	IRb	IGS	10
	132	(A)9	151011	151019	rpl2_trnH-GUG	IRb	IGS	9
	133	(A)8	151044	151051	rpl2_trnH-GUG	IRb	IGS	8
	134	(AT)6	10222	10233	petN_psbM	LSC	IGS	12
	135	(AG)4	11822	11829	trnE-UUC	LSC	trn	8
	136	(AT)4	13715	13722	rpoB	LSC	CDS	8
	137	(TA)5	18607	18616	rpoC1	LSC	CDS	10
	138	(TA)4	19612	19619	rpoC2	LSC	CDS	8
	139	(AT)5	29886	29895	trnR-UCU_trnG-UCC	LSC	IGS	10
	140	(AT)5	30805	30814	trnG-UCC_trnT-GGU	LSC	IGS	10
	141	(TA)7	30944	30957	trnT-GGU_psbD	LSC	IGS	14
	142	(GA)4	34764	34771	trnS-UGA	LSC	trn	8
	143	(AT)6	35622	35633	psbZ_trnG-GCC	LSC	IGS	12
	144	(AG)4	40469	40476	psaA	LSC	CDS	8
	145	(AT)4	41746	41753	psaA_ycf3	LSC	IGS	8
	146	(AT)4	42531	42538	ycf3_intron1	LSC	intron	8
	147	(TA)4	45784	45791	rps4_trnT-UGU	LSC	IGS	8
	148	(AT)7	46135	46148	trnT-UGU_trnL-UAA	LSC	IGS	14
	149	(AT)4	47215	47222	trnL-UAA_trnF-GAA	LSC	IGS	8
	150	(TC)4	48669	48676	ndhJ_ndhK	LSC	IGS	8
	151	(AT)4	54538	54545	atpB_rbcL	LSC	IGS	8
	152	(TA)4	58612	58619	accD_psaI	LSC	IGS	8
	153	(AT)4	60997	61004	petA	LSC	CDS	8
	154	(TC)4	62896	62903	psbJ_psbL	LSC	IGS	8
	155	(TA)4	64132	64139	psbE_petL	LSC	IGS	8
	156	(TA)5	66624	66633	rpl33_rps18	LSC	IGS	10
	157	(TG)4	75537	75544	petD_intron	LSC	intron	8
	158	(TA)4	76690	76697	rpoA	LSC	CDS	8
	159	(TA)4	82549	82556	rpl22_rps19	LSC	IGS	8
	160	(TA)4	83484	83491	rpl2_intron	IRa	intron	8
	161	(GA)4	85115	85122	ycf2	IRa	CDS	8
	162	(GA)4	85127	85134	ycf2	IRa	CDS	8
	163	(GA)4	86114	86121	ycf2	IRa	CDS	8
	164	(AG)4	93317	93324	ndhB	IRa	CDS	8
	165	(CT)4	104347	104354	rrn23	IRa	rrn	8
	166	(AT)4	107786	107793	ycf1	SSC	CDS	8
	167	(AT)4	110191	110198	ndhF_rpl32	SSC	IGS	8
	168	(AT)4	111431	111438	rpl32_trnL-UAG	SSC	IGS	8
	169	(TA)4	111657	111664	rpl32_trnL-UAG	SSC	IGS	8
	170	(TA)4	113308	113315	ccsA_ndhD	SSC	IGS	8
	171	(TA)4	116615	116622	ndhG_ndhI	SSC	IGS	8
	172	(AT)4	119068	119075	ndhA_intron	SSC	intron	8
	173	(TC)4	120982	120989	rps15	SSC	CDS	8
	174	(AT)4	121661	121668	ycf1	SSC	CDS	8
	175	(AT)4	122864	122871	ycf1	SSC	CDS	8
	176	(AG)4	129524	129531	rrn23	IRb	rrn	8
	177	(CT)4	140554	140561	ndhB	IRb	CDS	8
	178	(TC)4	147757	147764	ycf2	IRb	CDS	8
	179	(TC)4	148744	148751	ycf2	IRb	CDS	8
	180	(TC)4	148756	148763	ycf2	IRb	CDS	8
	181	(AT)4	150386	150393	rpl2_intron	IRb	intron	8
	182	(TTC)3	796	804	psbA	LSC	CDS	9
	183	(ATT)3	1980	1988	trnK-UUU_intron	LSC	intron	9
	184	(TTC)3	2171	2179	matK	LSC	CDS	9
	185	(GAA)3	2945	2953	matK	LSC	CDS	9
	186	(AAG)3	4828	4836	trnK-UUU_rps16	LSC	IGS	9
	187	(AGA)3	5074	5082	trnK-UUU_rps16	LSC	IGS	9
	188	(ATA)4	5633	5644	rps16_intron	LSC	intron	12
	189	(TAA)3	12295	12303	trnE-UUC_rpoB	LSC	IGS	9
	190	(GAA)3	17335	17343	rpoC1	LSC	CDS	9
	191	(GAA)3	17378	17386	rpoC1	LSC	CDS	9
	192	(TAA)3	23953	23961	rps2_atpI	LSC	IGS	9
	193	(GTT)3	24767	24775	atpI	LSC	CDS	9
	194	(TAA)3	31915	31923	trnT-GGU_psbD	LSC	IGS	9
	195	(TTA)3	32387	32395	psbD	LSC	CDS	9
	196	(GGA)3	33702	33710	psbC	LSC	CDS	9
	197	(TTC)4	34431	34442	psbC	LSC	CDS	12
	198	(ATG)3	37987	37995	psaB	LSC	CDS	9
	199	(GCA)3	39885	39893	psaA	LSC	CDS	9
	200	(ATG)3	40211	40219	psaA	LSC	CDS	9
	201	(TGA)3	41704	41712	psaA_ycf3	LSC	IGS	9
	202	(AAT)3	44527	44535	ycf3_trnS-GGA	LSC	IGS	9
	203	(ATA)3	47554	47562	trnF-GAA_ndhJ	LSC	IGS	9
	204	(TTA)3	51069	51077	trnV-UAC_intron	LSC	intron	9
	205	(ATA)3	54004	54012	atpB_rbcL	LSC	IGS	9
	206	(TTG)3	54701	54709	atpB_rbcL	LSC	IGS	9
	207	(GCT)3	56112	56120	rbcL	LSC	CDS	9
	208	(TTA)3	56544	56552	rbcL_accD	LSC	IGS	9
	209	(GGA)3	57614	57622	accD	LSC	CDS	9
	210	(TAA)5	58546	58560	accD_psaI	LSC	IGS	15
	211	(AAT)3	58651	58659	accD_psaI	LSC	IGS	9
	212	(TAA)3	59877	59885	ycf4_cemA	LSC	IGS	9
	213	(CTC)3	60197	60205	cemA	LSC	CDS	9
	214	(ATT)4	60828	60839	cemA_petA	LSC	IGS	12
	215	(TTC)3	61798	61806	petA	LSC	CDS	9
	216	(AAT)3	62294	62302	petA_psbJ	LSC	IGS	9
	217	(TTA)6	64141	64158	psbE_petL	LSC	IGS	18
	218	(CCT)3	65069	65077	petG_trnW-CCA	LSC	IGS	9
	219	(ATA)3	65607	65615	trnP-UGG_pasJ	LSC	IGS	9
	220	(AAC)3	66917	66925	rps18	LSC	CDS	9
	221	(GAA)3	67180	67188	rps18_rpl20	LSC	IGS	9
	222	(TTG)3	71882	71890	psbB	LSC	CDS	9
	223	(TCT)3	72515	72523	psbB	LSC	CDS	9
	224	(CTG)3	77497	77505	rpoA	LSC	CDS	9
	225	(ATA)3	77562	77570	rpoA+rpoA_rps11	LSC	IGS+CDS	9
	226	(TGC)3	82327	82335	rpl22	LSC	CDS	9
	227	(TTA)3	82785	82793	rps19	LSC	CDS	9
	228	(TCT)3	88979	88987	ycf2	IRa	CDS	9
	229	(CTT)3	89079	89087	ycf2	IRa	CDS	9
	230	(GGT)3	89319	89327	ycf2	IRa	CDS	9
	231	(TGA)3	89564	89572	ycf2	IRa	CDS	9
	232	(ATT)3	90826	90834	ycf2	IRa	CDS	9
	233	(AGA)3	93612	93620	ndhB	IRa	CDS	9
	234	(AGA)3	95041	95049	ndhB	IRa	CDS	9
	235	(CTG)3	102789	102797	rrn23	IRa	rrn	9
	236	(TAA)3	109510	109518	ndhF	SSC	CDS	9
	237	(AAT)3	111007	111015	ndhF_rpl32	SSC	IGS	9
	238	(CTT)3	111065	111073	ndhF_rpl32	SSC	IGS	9
	239	(AAG)3	111399	111407	rpl32_trnL-UAG	SSC	IGS	9
	240	(TGG)3	111483	111491	rpl32_trnL-UAG	SSC	IGS	9
	241	(TAT)3	111753	111761	rpl32_trnL-UAG	SSC	IGS	9
	242	(TTC)3	117917	117925	ndhA	SSC	CDS	9
	243	(AGC)3	119198	119206	ndhA	SSC	CDS	9
	244	(TAA)3	121308	121316	rps15_ycf1	SSC	IGS	9
	245	(TAT)3	125874	125882	ycf1	SSC	CDS	9
	246	(TTC)3	125887	125895	ycf1	SSC	CDS	9
	247	(CAG)3	131081	131089	rrn23	IRb	rrn	9
	248	(TTC)3	138828	138836	ndhB	IRb	CDS	9
	249	(TCT)3	140258	140266	ndhB	IRb	CDS	9
	250	(AAT)3	143044	143052	ycf2	IRb	CDS	9
	251	(TCA)3	144306	144314	ycf2	IRb	CDS	9
	252	(ACC)3	144551	144559	ycf2	IRb	CDS	9
	253	(AAG)3	144791	144799	ycf2	IRb	CDS	9
	254	(AGA)3	144891	144899	ycf2	IRb	CDS	9
	255	(TAAT)3	10524	10535	petN_psbM+psbM	LSC	IGS+CDS	12
	256	(ATTT)3	27932	27943	atpF_atpA	LSC	IGS	12
	257	(AATA)3	29874	29885	trnR-UCU_trnG-UCC	LSC	IGS	12
	258	(AATC)3	46861	46872	trnL-UAA_intron	LSC	intron	12
	259	(TTTA)3	50253	50264	ndhC_trnV-UAC	LSC	IGS	12
	260	(TATT)3	66678	66689	rpl33_rps18	LSC	IGS	12
	261	(TTTC)4	80978	80993	rpl16_intron	LSC	intron	16
	262	(ATAA)3	82578	82589	rpl22_rps19	LSC	IGS	12
	263	(CAAT)3	87214	87225	ycf2	IRa	CDS	12
	264	(AATT)3	111584	111595	rpl32_trnL-UAG	SSC	IGS	12
	265	(AATA)3	113682	113693	ndhD	SSC	CDS	12
	266	(AATC)3	118895	118906	ndhA_intron	SSC	intron	12
	267	(ATTG)3	146653	146664	ycf2	IRb	CDS	12
	268	(AAATT)3	112236	112250	trnL-UAG_ccsA	SSC	IGS	15
Artemisia frigida	1	(A)10	1674	1683	psbA_trnK-UUU	LSC	IGS	10
	2	(T)9	1946	1954	trnK-UUU_intron	LSC	intron	9
	3	(T)15	1957	1971	trnK-UUU_intron	LSC	intron	15
	4	(T)9	2324	2332	matK	LSC	CDS	9
	5	(A)9	4048	4056	trnK-UUU_intron	LSC	intron	9
	6	(A)9	4394	4402	trnK-UUU_rps16	LSC	IGS	9
	7	(A)9	4490	4498	trnK-UUU_rps16	LSC	IGS	9
	8	(A)10	4733	4742	trnK-UUU_rps16	LSC	IGS	10
	9	(C)14	5430	5443	rps16_intron	LSC	intron	14
	10	(A)8	5606	5613	rps16_intron	LSC	intron	8
	11	(A)9	6506	6514	rps16_trnQ-UUG	LSC	IGS	9
	12	(T)8	8354	8361	psbI_trnS-GCU	LSC	IGS	8
	13	(A)9	9667	9675	trnC-GCA_petN	LSC	IGS	9
	14	(T)9	10650	10658	psbM_trnD-GUC	LSC	IGS	9
	15	(A)10	11206	11215	psbM_trnD-GUC	LSC	IGS	10
	16	(T)8	11420	11427	trnD-GUC_trnY-GUA	LSC	IGS	8
	17	(T)15	12645	12659	trnE-UUC_rpoB	LSC	IGS	15
	18	(A)10	13335	13344	rpoB	LSC	CDS	10
	19	(A)8	13441	13448	rpoB	LSC	CDS	8
	20	(A)8	16566	16573	rpoC1_intron	LSC	intron	8
	21	(T)10	16604	16613	rpoC1_intron	LSC	intron	10
	22	(T)8	17194	17201	rpoC1	LSC	CDS	8
	23	(A)10	17957	17966	rpoC1	LSC	CDS	10
	24	(A)10	18383	18392	rpoC1	LSC	CDS	10
	25	(T)8	18398	18405	rpoC1	LSC	CDS	8
	26	(T)9	20846	20854	rpoC2	LSC	CDS	9
	27	(T)8	22984	22991	rpoC2	LSC	CDS	8
	28	(A)12	23084	23095	rpoC2_rps2	LSC	IGS	12
	29	(T)9	23201	23209	rpoC2_rps2	LSC	IGS	9
	30	(T)9	24930	24938	atpI_atpH	LSC	IGS	9
	31	(T)10	26017	26026	atpI_atpH	LSC	IGS	10
	32	(T)12	27936	27947	atpF_atpA	LSC	IGS	12
	33	(T)11	29531	29541	atpA_trnR-UCU	LSC	IGS	11
	34	(A)9	29543	29551	atpA_trnR-UCU	LSC	IGS	9
	35	(A)12	29749	29760	trnR-UCU_trnG-UCC	LSC	IGS	12
	36	(A)8	30382	30389	trnG-UCC_intron	LSC	intron	8
	37	(T)8	30975	30982	trnT-GGU_psbD	LSC	IGS	8
	38	(T)19	34644	34662	psbC_trnS-UGA	LSC	IGS	19
	39	(A)10	35513	35522	psbZ_trnG-UCC	LSC	IGS	10
	40	(T)8	36493	36500	rps14	LSC	CDS	8
	41	(T)9	41559	41567	psaA_ycf3	LSC	IGS	9
	42	(A)13	41570	41582	psaA_ycf3	LSC	IGS	13
	43	(A)10	41754	41763	psaA_ycf3	LSC	IGS	10
	44	(T)9	43591	43599	ycf3_intron2	LSC	intron	9
	45	(A)12	46273	46284	trnT-UGU_trnL-UAA	LSC	IGS	12
	46	(A)8	46750	46757	trnL-UAA_intron	LSC	intron	8
	47	(T)8	48070	48077	trnF-GAA_ndhJ	LSC	IGS	8
	48	(T)9	50056	50064	ndhC_trnV-UAC	LSC	IGS	9
	49	(T)10	50173	50182	ndhC_trnV-UAC	LSC	IGS	10
	50	(T)9	51957	51965	trnM-CAU_atpE	LSC	IGS	9
	51	(T)14	54366	54379	atpB_rbcL	LSC	IGS	14
	52	(T)10	56590	56599	rbcL_accD	LSC	IGS	10
	53	(T)8	56944	56951	accD	LSC	CDS	8
	54	(A)8	59141	59148	psaI_ycf4	LSC	IGS	8
	55	(T)8	59336	59343	ycf4	LSC	CDS	8
	56	(A)9	59853	59861	ycf4_cemA	LSC	IGS	9
	57	(T)11	62051	62061	petA_psbJ	LSC	IGS	11
	58	(A)8	64246	64253	psbE_petL	LSC	IGS	8
	59	(T)10	64272	64281	psbE_petL	LSC	IGS	10
	60	(A)11	67100	67110	rps18_rpl20	LSC	IGS	11
	61	(T)11	69197	69207	clpP_intron1	LSC	intron	11
	62	(A)8	69813	69820	clpP_intron2	LSC	intron	8
	63	(A)8	70247	70254	clpP_intron2	LSC	intron	8
	64	(A)8	70761	70768	clpP_psbB	LSC	IGS	8
	65	(T)9	72690	72698	psbB_psbT	LSC	IGS	9
	66	(A)9	72885	72893	psbT+psbT_psbN	LSC	IGS+CDS	9
	67	(A)8	76468	76475	petD_rpoA	LSC	IGS	8
	68	(T)10	76711	76720	rpoA	LSC	CDS	10
	69	(T)8	77575	77582	rpoA_rps11	LSC	IGS	8
	70	(T)14	79128	79141	rps8_rpl14	LSC	IGS	14
	71	(T)10	79631	79640	rpl14_rpl16	LSC	IGS	10
	72	(T)8	82034	82041	rpl22	LSC	CDS	8
	73	(T)8	82746	82753	rps19	IRa	CDS	8
	74	(T)9	82778	82786	rps19	IRa	CDS	9
	75	(T)9	82813	82821	rps19_rpl2	IRa	IGS	9
	76	(T)9	87375	87383	ycf2	IRa	CDS	9
	77	(A)9	88187	88195	ycf2	IRa	CDS	9
	78	(T)8	97131	97138	rps12_ycf15	IRa	IGS	8
	79	(T)9	101105	101113	trnI-GAU_intron	IRa	intron	9
	80	(A)11	106007	106017	rrn5_trnR-ACG	IRa	IGS	11
	81	(A)8	106021	106028	rrn5_trnR-ACG	IRa	IGS	8
	82	(T)10	106475	106484	trnR-ACG_trnN-GUU	IRa	IGS	10
	83	(A)8	108152	108159	ndhF	SSC	CDS	8
	84	(T)8	108882	108889	ndhF	SSC	CDS	8
	85	(T)8	110022	110029	ndhF_rpl32	SSC	IGS	8
	86	(T)9	110596	110604	ndhF_rpl32	SSC	IGS	9
	87	(A)10	110893	110902	ndhF_rpl32	SSC	IGS	10
	88	(T)9	111937	111945	rpl32_trnL-UAG	SSC	IGS	9
	89	(A)10	111959	111968	rpl32_trnL-UAG	SSC	IGS	10
	90	(A)8	112829	112836	ccsA	SSC	CDS	8
	91	(T)8	113990	113997	ndhD	SSC	CDS	8
	92	(A)8	114486	114493	ndhD	SSC	CDS	8
	93	(A)10	114977	114986	ndhD_psaC	SSC	IGS	10
	94	(A)9	116205	116213	ndhG	SSC	CDS	9
	95	(T)9	118438	118446	ndhA_intron	SSC	intron	9
	96	(T)9	120953	120961	rps15	SSC	CDS	9
	97	(T)27	121295	121321	rps15_ycf1	SSC	IGS	27
	98	(A)11	121534	121544	rps15_ycf1	SSC	IGS	11
	99	(T)9	121732	121740	ycf1	SSC	CDS	9
	100	(T)9	123111	123119	ycf1	SSC	CDS	9
	101	(A)8	123489	123496	ycf1	SSC	CDS	8
	102	(T)9	123579	123587	ycf1	SSC	CDS	9
	103	(T)8	123644	123651	ycf1	SSC	CDS	8
	104	(T)8	123814	123821	ycf1	SSC	CDS	8
	105	(T)8	124076	124083	ycf1	SSC	CDS	8
	106	(T)9	124600	124608	ycf1	SSC	CDS	9
	107	(A)8	124671	124678	ycf1	SSC	CDS	8
	108	(T)8	125097	125104	ycf1	SSC	CDS	8
	109	(T)8	125175	125182	ycf1	SSC	CDS	8
	110	(T)8	125386	125393	ycf1	SSC	CDS	8
	111	(T)8	125494	125501	ycf1	SSC	CDS	8
	112	(A)8	125660	125667	ycf1	SSC	CDS	8
	113	(A)9	125758	125766	ycf1	SSC	CDS	9
	114	(A)8	125788	125795	ycf1	SSC	CDS	8
	115	(A)10	127333	127342	trnN-GUU_trnR-ACG	IRb	IGS	10
	116	(T)8	127789	127796	trnR-ACG_rrn5	IRb	IGS	8
	117	(T)11	127800	127810	trnR-ACG_rrn5	IRb	IGS	11
	118	(A)9	132704	132712	trnI-GAU_intron	IRb	intron	9
	119	(A)8	136679	136686	ycf15_rps12	IRb	IGS	8
	120	(T)9	145622	145630	ycf2	IRb	CDS	9
	121	(A)9	146434	146442	ycf2	IRb	CDS	9
	122	(A)9	150996	151004	rpl2_rps19	IRb	IGS	9
	123	(A)9	151031	151039	rps19	IRb	CDS	9
	124	(A)8	151064	151071	rps19	IRb	CDS	8
	125	(AT)6	10217	10228	petN_psbM	LSC	IGS	12
	126	(AG)4	11824	11831	trnE-UUC	LSC	trn	8
	127	(AT)4	13714	13721	rpoB	LSC	CDS	8
	128	(TA)5	18606	18615	rpoC1	LSC	CDS	10
	129	(TA)4	19611	19618	rpoC2	LSC	CDS	8
	130	(AT)5	29903	29912	trnR-UCU_trnG-UCC	LSC	IGS	10
	131	(AT)5	30824	30833	trnG-UCC_trnT-GGU	LSC	IGS	10
	132	(TA)6	30963	30974	trnT-GGU_psbD	LSC	IGS	12
	133	(GA)4	34794	34801	trnS-UGA	LSC	trn	8
	134	(AT)5	35651	35660	psbZ_trnG-UCC	LSC	IGS	10
	135	(AG)4	40495	40502	psaA	LSC	CDS	8
	136	(TA)4	41764	41771	psaA_ycf3	LSC	IGS	8
	137	(AT)4	42565	42572	ycf3_intron1	LSC	intron	8
	138	(TA)4	45822	45829	rps4_trnT-UGU	LSC	IGS	8
	139	(AT)7	46173	46186	trnT-UGU_trnL-UAA	LSC	IGS	14
	140	(AT)4	47248	47255	trnL-UAA_trnF-GAA	LSC	IGS	8
	141	(TC)4	48693	48700	ndhJ_ndhK	LSC	IGS	8
	142	(AT)4	54535	54542	atpB_rbcL	LSC	IGS	8
	143	(TA)4	58597	58604	accD_psaI	LSC	IGS	8
	144	(AT)4	60981	60988	petA	LSC	CDS	8
	145	(TC)4	62877	62884	psbJ_psbL	LSC	IGS	8
	146	(TA)5	64113	64122	psbE_petL	LSC	IGS	10
	147	(TA)5	66564	66573	rpl33_rps18	LSC	IGS	10
	148	(TG)4	75477	75484	petD_intron	LSC	intron	8
	149	(TA)4	76630	76637	rpoA	LSC	CDS	8
	150	(TA)4	82483	82490	rpl22_rps19	LSC	IGS	8
	151	(TA)4	83402	83409	rpl2_intron	IRa	intron	8
	152	(GA)4	85033	85040	ycf2	IRa	CDS	8
	153	(GA)4	85045	85052	ycf2	IRa	CDS	8
	154	(TA)4	90709	90716	ycf2	IRa	CDS	8
	155	(AG)4	93226	93233	ndhB	IRa	CDS	8
	156	(CT)4	104277	104284	rrn23	IRa	rrn	8
	157	(AT)4	107714	107721	ycf1_ndhF	SSC	IGS	8
	158	(AT)4	111357	111364	rpl32_trnL-UAG	SSC	IGS	8
	159	(TA)4	113229	113236	ccsA_ndhD	SSC	IGS	8
	160	(TA)4	116533	116540	ndhG_ndhI	SSC	IGS	8
	161	(AT)4	118990	118997	ndhA_intron	SSC	intron	8
	162	(TC)4	120904	120911	rps15	SSC	CDS	8
	163	(AT)4	121609	121616	ycf1	SSC	CDS	8
	164	(AT)4	122869	122876	ycf1	SSC	CDS	8
	165	(AG)4	129533	129540	rrn23	IRb	rrn	8
	166	(CT)4	140584	140591	ndhB	IRb	CDS	8
	167	(AT)4	143100	143107	ycf2	IRb	CDS	8
	168	(TC)4	148765	148772	ycf2	IRb	CDS	8
	169	(TC)4	148777	148784	ycf2	IRb	CDS	8
	170	(AT)4	150407	150414	rpl2_intron	IRb	intron	8
	171	(TTC)3	796	804	psbA	LSC	CDS	9
	172	(TTC)3	2188	2196	matK	LSC	CDS	9
	173	(GAA)3	2962	2970	matK	LSC	CDS	9
	174	(AAG)3	4843	4851	trnK-UUU_rps16	LSC	IGS	9
	175	(AGA)3	5089	5097	trnK-UUU_rps16	LSC	IGS	9
	176	(ATA)4	5645	5656	rps16_intron	LSC	intron	12
	177	(TAA)3	12297	12305	trnE-UUC_rpoB	LSC	IGS	9
	178	(GAA)3	17334	17342	rpoC1	LSC	CDS	9
	179	(GAA)3	17377	17385	rpoC1	LSC	CDS	9
	180	(TAA)3	23954	23962	rps2_atpI	LSC	IGS	9
	181	(GTT)3	24768	24776	atpI	LSC	CDS	9
	182	(TAA)3	31939	31947	trnT-GGU_psbD	LSC	IGS	9
	183	(GGA)3	33726	33734	psbC	LSC	CDS	9
	184	(TTC)4	34455	34466	psbC	LSC	CDS	12
	185	(ATG)3	38013	38021	psaB	LSC	CDS	9
	186	(GCA)3	39911	39919	psaA	LSC	CDS	9
	187	(ATG)3	40237	40245	psaA	LSC	CDS	9
	188	(TGA)3	41720	41728	psaA_ycf3	LSC	IGS	9
	189	(AAT)3	44565	44573	ycf3_trnS-GGA	LSC	IGS	9
	190	(ATA)3	47587	47595	trnF-GAA_ndhJ	LSC	IGS	9
	191	(TTA)3	51071	51079	trnV-UAC_intron	LSC	intron	9
	192	(ATA)3	54000	54008	atpB_rbcL	LSC	IGS	9
	193	(TTG)3	54698	54706	atpB_rbcL	LSC	IGS	9
	194	(GCT)3	56109	56117	rbcL	LSC	CDS	9
	195	(TTA)3	56541	56549	rbcL_accD	LSC	IGS	9
	196	(GGA)3	57605	57613	accD	LSC	CDS	9
	197	(TAA)3	58537	58545	accD_psaI	LSC	IGS	9
	198	(AAT)3	58636	58644	accD_psaI	LSC	IGS	9
	199	(TAA)3	59862	59870	ycf4_cemA	LSC	IGS	9
	200	(CTC)3	60182	60190	cemA	LSC	CDS	9
	201	(ATT)4	60812	60823	cemA_petA	LSC	IGS	12
	202	(TTC)3	61782	61790	petA	LSC	CDS	9
	203	(AAT)3	62276	62284	petA_psbJ	LSC	IGS	9
	204	(TTA)4	64124	64135	psbE_petL	LSC	IGS	12
	205	(CCT)3	65009	65017	petG_trnW-CCA	LSC	IGS	9
	206	(ATA)3	65547	65555	trnP-UGG_psaJ	LSC	IGS	9
	207	(AAC)3	66857	66865	rps18	LSC	CDS	9
	208	(GAA)3	67122	67130	rps18_rpl20	LSC	IGS	9
	209	(TTG)3	71819	71827	psbB	LSC	CDS	9
	210	(TCT)3	72452	72460	psbB	LSC	CDS	9
	211	(CTG)3	77437	77445	rpoA	LSC	CDS	9
	212	(ATA)3	77502	77510	rpoA+rpoA_rps11	LSC	IGS+CDS	9
	213	(TGC)3	82261	82269	rpl22	LSC	CDS	9
	214	(TTA)3	82704	82712	rps19	LSC	CDS	9
	215	(TCT)3	88897	88905	ycf2	IRa	CDS	9
	216	(CTT)3	88997	89005	ycf2	IRa	CDS	9
	217	(GGT)3	89237	89245	ycf2	IRa	CDS	9
	218	(TGA)3	89482	89490	ycf2	IRa	CDS	9
	219	(ATT)3	90744	90752	ycf2	IRa	CDS	9
	220	(AGA)3	93521	93529	ndhB	IRa	CDS	9
	221	(AGA)3	94950	94958	ndhB	IRa	CDS	9
	222	(CTG)3	102719	102727	rrn23	IRa	rrn	9
	223	(TAA)3	109441	109449	ndhF	SSC	CDS	9
	224	(AAT)3	110926	110934	ndhF_rpl32	SSC	IGS	9
	225	(CTT)3	110984	110992	ndhF_rpl32	SSC	IGS	9
	226	(TGG)3	111408	111416	rpl32_trnL-UAG	SSC	IGS	9
	227	(TAT)3	111676	111684	rpl32_trnL-UAG	SSC	IGS	9
	228	(ATT)3	116634	116642	ndhG_ndhI	SSC	IGS	9
	229	(TTC)3	117839	117847	ndhA	SSC	CDS	9
	230	(AGC)3	119120	119128	ndhA	SSC	CDS	9
	231	(TAA)3	121230	121238	rps15_ycf1	SSC	IGS	9
	232	(TAT)3	125879	125887	ycf1	SSC	CDS	9
	233	(TTC)5	125892	125906	ycf1	SSC	CDS	15
	234	(CAG)3	131090	131098	rrn23	IRb	rrn	9
	235	(TTC)3	138858	138866	ndhB	IRb	CDS	9
	236	(TCT)3	140288	140296	ndhB	IRb	CDS	9
	237	(AAT)3	143065	143073	ycf2	IRb	CDS	9
	238	(TCA)3	144327	144335	ycf2	IRb	CDS	9
	239	(ACC)3	144572	144580	ycf2	IRb	CDS	9
	240	(AAG)3	144812	144820	ycf2	IRb	CDS	9
	241	(AGA)3	144912	144920	ycf2	IRb	CDS	9
	242	(TTAT)3	2013	2024	trnK-UUU_intron	LSC	intron	12
	243	(AAAT)3	6581	6592	rps16_trnQ-UUG	LSC	IGS	12
	244	(TAAT)3	10528	10539	petN_psbM+psbM	LSC	IGS+CDS	12
	245	(ATTT)3	27927	27938	atpF_atpA	LSC	IGS	12
	246	(ATTT)3	29522	29533	atpA_trnR-UCU	LSC	IGS	12
	247	(AATA)3	29894	29905	trnR-UCU_trnG-UCC	LSC	IGS	12
	248	(AATC)3	46894	46905	trnL-UAA_intron	LSC	intron	12
	249	(TTTA)3	50273	50284	ndhC_trnV-UAC	LSC	IGS	12
	250	(TATT)3	66618	66629	rpl33_rps18	LSC	IGS	12
	251	(TTTC)4	80912	80927	rpl16_intron	LSC	intron	16
	252	(CAAT)3	87132	87143	ycf2	IRa	CDS	12
	253	(TTAA)3	107769	107780	ycf1_ndhF	SSC	IGS	12
	254	(AATT)3	111509	111520	rpl32_trnL-UAG	SSC	IGS	12
	255	(AATA)3	113599	113610	ndhD	SSC	CDS	12
	256	(AATC)3	118817	118828	ndhA_intron	SSC	intron	12
	257	(ATTG)3	146674	146685	ycf2	IRb	CDS	12
	258	(TATAA)3	8788	8802	trnS-GCU_trnC-GCA	LSC	IGS	15
	259	(AAATT)3	112157	112171	trnL-UAG_ccsA	SSC	IGS	15
Artemisia gmelinii	1	(A)13	1762	1774	psbA_trnK-UUU	LSC	IGS	13
	2	(T)8	2042	2049	trnK-UUU_intron	LSC	intron	8
	3	(T)14	2051	2064	trnK-UUU_intron	LSC	intron	14
	4	(T)9	2408	2416	matK	LSC	CDS	9
	5	(A)9	4132	4140	trnK-UUU_intron	LSC	intron	9
	6	(A)9	4478	4486	trnK-UUU_rps16	LSC	IGS	9
	7	(A)9	4574	4582	trnK-UUU_rps16	LSC	IGS	9
	8	(A)9	4817	4825	trnK-UUU_rps16	LSC	IGS	9
	9	(C)11	5514	5524	rps16_intron	LSC	intron	11
	10	(A)9	5695	5703	rps16_intron	LSC	intron	9
	11	(T)10	5906	5915	rps16_intron	LSC	intron	10
	12	(T)8	8454	8461	psbI_trnS-GCU	LSC	IGS	8
	13	(A)11	9780	9790	trnC-GCA_petN	LSC	IGS	11
	14	(T)9	10771	10779	psbM_trnD-GUC	LSC	IGS	9
	15	(A)10	11322	11331	psbM_trnD-GUC	LSC	IGS	10
	16	(T)8	11536	11543	trnD-GUC_trnY-GUA	LSC	IGS	8
	17	(T)15	12761	12775	trnE-UUC_rpoB	LSC	IGS	15
	18	(A)10	13451	13460	rpoB	LSC	CDS	10
	19	(A)8	13557	13564	rpoB	LSC	CDS	8
	20	(A)8	16682	16689	rpoC1_intron	LSC	intron	8
	21	(T)9	16720	16728	rpoC1_intron	LSC	intron	9
	22	(T)8	17309	17316	rpoC1	LSC	CDS	8
	23	(G)8	17362	17369	rpoC1	LSC	CDS	8
	24	(A)10	18072	18081	rpoC1	LSC	CDS	10
	25	(A)10	18498	18507	rpoC1	LSC	CDS	10
	26	(T)8	18513	18520	rpoC1	LSC	CDS	8
	27	(T)9	20961	20969	rpoC2	LSC	CDS	9
	28	(T)8	23099	23106	rpoC2	LSC	CDS	8
	29	(A)14	23199	23212	rpoC2_rps2	LSC	IGS	14
	30	(T)8	23318	23325	rpoC2_rps2	LSC	IGS	8
	31	(T)12	25046	25057	atpI_atpH	LSC	IGS	12
	32	(T)10	26128	26137	atpI_atpH	LSC	IGS	10
	33	(T)13	28049	28061	atpF_atpA	LSC	IGS	13
	34	(T)12	29637	29648	atpA_trnR-UCU	LSC	IGS	12
	35	(A)8	29650	29657	atpA_trnR-UCU	LSC	IGS	8
	36	(A)11	29855	29865	trnR-UCU_trnG-UCC	LSC	IGS	11
	37	(A)9	30404	30412	trnG-UCC_intron	LSC	intron	9
	38	(A)8	30482	30489	trnG-UCC_intron	LSC	intron	8
	39	(T)8	31075	31082	trnT-GGU_psbD	LSC	IGS	8
	40	(T)11	34768	34778	psbC_trnS-UGA	LSC	IGS	11
	41	(A)9	35631	35639	psbZ_trnG-GCC	LSC	IGS	9
	42	(T)8	36617	36624	rps14	LSC	CDS	8
	43	(T)13	41683	41695	psaA_ycf3	LSC	IGS	13
	44	(A)12	41698	41709	psaA_ycf3	LSC	IGS	12
	45	(A)9	41887	41895	psaA_ycf3	LSC	IGS	9
	46	(T)11	43749	43759	ycf3_intron2	LSC	intron	11
	47	(T)8	48250	48257	trnF-GAA_ndhJ	LSC	IGS	8
	48	(T)8	50236	50243	ndhC_trnV-UAC	LSC	IGS	8
	49	(T)12	50352	50363	ndhC_trnV-UAC	LSC	IGS	12
	50	(T)9	52145	52153	trnM-CAU_atpE	LSC	IGS	9
	51	(T)15	54554	54568	atpB_rbcL	LSC	IGS	15
	52	(T)11	56788	56798	rbcL_accD	LSC	IGS	11
	53	(T)8	57143	57150	accD	LSC	CDS	8
	54	(A)8	59344	59351	psaI_ycf4	LSC	IGS	8
	55	(T)8	59539	59546	ycf4	LSC	CDS	8
	56	(A)9	60056	60064	ycf4_cemA	LSC	IGS	9
	57	(T)10	62255	62264	petA_psbJ	LSC	IGS	10
	58	(A)8	64515	64522	psbE_petL	LSC	IGS	8
	59	(T)9	64540	64548	psbE_petL	LSC	IGS	9
	60	(A)11	67367	67377	rps18_rpl20	LSC	IGS	11
	61	(T)13	69475	69487	clpP_intron1	LSC	intron	13
	62	(A)8	70093	70100	clpP_intron2	LSC	intron	8
	63	(T)8	70162	70169	clpP_intron2	LSC	intron	8
	64	(A)8	70527	70534	clpP_intron2	LSC	intron	8
	65	(T)9	72975	72983	psbB_psbT	LSC	IGS	9
	66	(A)12	73170	73181	psbT+psbT_psbN	LSC	IGS+CDS	12
	67	(T)10	76993	77002	rpoA	LSC	CDS	10
	68	(T)8	77857	77864	rpoA_rps11	LSC	IGS	8
	69	(T)14	79433	79446	rps8_rpl14	LSC	IGS	14
	70	(T)9	79936	79944	rpl14_rpl16	LSC	IGS	9
	71	(T)8	82350	82357	rpl22	LSC	CDS	8
	72	(T)8	83067	83074	rps19	IRa	CDS	8
	73	(T)9	83099	83107	rps19	IRa	CDS	9
	74	(T)10	83134	83143	rps19_rpl2	IRa	IGS	10
	75	(T)9	87697	87705	ycf2	IRa	CDS	9
	76	(A)9	88509	88517	ycf2	IRa	CDS	9
	77	(T)9	97462	97470	rps12_ycf15	IRa	IGS	9
	78	(T)10	101416	101425	trnI-GAU_intron	IRa	intron	10
	79	(A)10	106319	106328	rrn5_trnR-ACG	IRa	IGS	10
	80	(A)8	106332	106339	rrn5_trnR-ACG	IRa	IGS	8
	81	(T)9	106786	106794	trnR-ACG_trnN-GUU	IRa	IGS	9
	82	(A)8	108443	108450	ndhF	SSC	CDS	8
	83	(T)8	109173	109180	ndhF	SSC	CDS	8
	84	(T)13	110886	110898	ndhF_rpl32	SSC	IGS	13
	85	(A)8	111187	111194	ndhF_rpl32	SSC	IGS	8
	86	(T)15	112237	112251	rpl32_trnL-UAG	SSC	IGS	15
	87	(A)8	112263	112270	rpl32_trnL-UAG	SSC	IGS	8
	88	(A)8	113130	113137	ccsA	SSC	CDS	8
	89	(T)8	114295	114302	ndhD	SSC	CDS	8
	90	(A)8	114791	114798	ndhD	SSC	CDS	8
	91	(A)9	115282	115290	ndhD_psaC	SSC	IGS	9
	92	(A)9	116509	116517	ndhG	SSC	CDS	9
	93	(T)10	118751	118760	ndhA_intron	SSC	intron	10
	94	(T)9	121267	121275	rps15	SSC	CDS	9
	95	(T)9	122021	122029	ycf1	SSC	CDS	9
	96	(T)9	123364	123372	ycf1	SSC	CDS	9
	97	(A)8	123742	123749	ycf1	SSC	CDS	8
	98	(T)9	123832	123840	ycf1	SSC	CDS	9
	99	(T)8	123897	123904	ycf1	SSC	CDS	8
	100	(T)8	124067	124074	ycf1	SSC	CDS	8
	101	(T)8	124329	124336	ycf1	SSC	CDS	8
	102	(T)9	124853	124861	ycf1	SSC	CDS	9
	103	(A)8	124924	124931	ycf1	SSC	CDS	8
	104	(T)8	125350	125357	ycf1	SSC	CDS	8
	105	(T)8	125428	125435	ycf1	SSC	CDS	8
	106	(T)8	125639	125646	ycf1	SSC	CDS	8
	107	(A)8	125913	125920	ycf1	SSC	CDS	8
	108	(A)9	126011	126019	ycf1	SSC	CDS	9
	109	(A)8	126041	126048	ycf1	SSC	CDS	8
	110	(A)9	127586	127594	trnN-GUU_trnR-ACG	IRb	IGS	9
	111	(T)8	128041	128048	trnR-ACG_rrn5	IRb	IGS	8
	112	(T)10	128052	128061	trnR-ACG_rrn5	IRb	IGS	10
	113	(A)10	132955	132964	trnI-GAU_intron	IRb	intron	10
	114	(A)9	136910	136918	ycf15_rps12	IRb	IGS	9
	115	(T)9	145863	145871	ycf2	IRb	CDS	9
	116	(A)9	146675	146683	ycf2	IRb	CDS	9
	117	(A)10	151237	151246	rpl2_trnH-GUG	IRb	IGS	10
	118	(A)9	151273	151281	rpl2_trnH-GUG	IRb	IGS	9
	119	(A)8	151306	151313	rpl2_trnH-GUG	IRb	IGS	8
	120	(AT)6	10338	10349	petN_psbM	LSC	IGS	12
	121	(AG)4	11940	11947	trnE-UUC	LSC	trn	8
	122	(AT)4	13830	13837	rpoB	LSC	CDS	8
	123	(TA)5	18721	18730	rpoC1	LSC	CDS	10
	124	(TA)4	19726	19733	rpoC2	LSC	CDS	8
	125	(AT)5	30003	30012	trnR-UCU_trnG-UCC	LSC	IGS	10
	126	(AT)5	30924	30933	trnG-UCC_trnT-GGU	LSC	IGS	10
	127	(TA)6	31063	31074	trnT-GGU_psbD	LSC	IGS	12
	128	(GA)4	34910	34917	trnS-UGA	LSC	trn	8
	129	(AT)6	35768	35779	psbZ_trnG-GCC	LSC	IGS	12
	130	(AG)4	40619	40626	psaA	LSC	CDS	8
	131	(AT)5	41897	41906	psaA_ycf3	LSC	IGS	10
	132	(AT)4	42713	42720	ycf3_intron1	LSC	intron	8
	133	(TA)4	45987	45994	rps4_trnT-UGU	LSC	IGS	8
	134	(AT)6	46346	46357	trnT-UGU_trnL-UAA	LSC	IGS	12
	135	(AT)4	47419	47426	trnL-UAA_trnF-GAA	LSC	IGS	8
	136	(TC)4	48873	48880	ndhJ_ndhK	LSC	IGS	8
	137	(AT)4	54724	54731	atpB_rbcL	LSC	IGS	8
	138	(TA)4	58796	58803	accD_psaI	LSC	IGS	8
	139	(AT)4	61184	61191	petA	LSC	CDS	8
	140	(TC)4	63080	63087	psbJ_psbL	LSC	IGS	8
	141	(TA)5	64316	64325	psbE_petL	LSC	IGS	10
	142	(TA)5	66831	66840	rpl33_rps18	LSC	IGS	10
	143	(TG)4	75760	75767	petD_intron	LSC	intron	8
	144	(TA)4	76912	76919	rpoA	LSC	CDS	8
	145	(AT)6	80696	80707	rpl16_intron	LSC	intron	12
	146	(TA)4	82799	82806	rpl22_rps19	LSC	IGS	8
	147	(TA)4	83724	83731	rpl2_intron	IRa	intron	8
	148	(GA)4	85355	85362	ycf2	IRa	CDS	8
	149	(GA)4	85367	85374	ycf2	IRa	CDS	8
	150	(GA)4	86354	86361	ycf2	IRa	CDS	8
	151	(TA)4	91031	91038	ycf2	IRa	CDS	8
	152	(AG)4	93557	93564	ndhB	IRa	CDS	8
	153	(CT)4	104589	104596	rrn23	IRa	rrn	8
	154	(AT)4	108024	108031	ycf1	SSC	CDS	8
	155	(AT)4	111649	111656	rpl32_trnL-UAG	SSC	IGS	8
	156	(AT)4	111901	111908	rpl32_trnL-UAG	SSC	IGS	8
	157	(TA)4	113530	113537	ccsA_ndhD	SSC	IGS	8
	158	(TA)4	116837	116844	ndhG_ndhI	SSC	IGS	8
	159	(AT)4	119304	119311	ndhA_intron	SSC	intron	8
	160	(TC)4	121218	121225	rps15	SSC	CDS	8
	161	(AT)4	121898	121905	ycf1	SSC	CDS	8
	162	(AT)4	123122	123129	ycf1	SSC	CDS	8
	163	(AG)4	129784	129791	rrn23	IRb	rrn	8
	164	(CT)4	140816	140823	ndhB	IRb	CDS	8
	165	(AT)4	143341	143348	ycf2	IRb	CDS	8
	166	(TC)4	148019	148026	ycf2	IRb	CDS	8
	167	(TC)4	149006	149013	ycf2	IRb	CDS	8
	168	(TC)4	149018	149025	ycf2	IRb	CDS	8
	169	(AT)4	150648	150655	rpl2_intron	IRb	intron	8
	170	(TTC)3	878	886	psbA	LSC	CDS	9
	171	(ATT)3	2035	2043	trnK-UUU_intron	LSC	intron	9
	172	(ATT)3	2086	2094	trnK-UUU_intron	LSC	intron	9
	173	(TTC)3	2272	2280	matK	LSC	CDS	9
	174	(GAA)3	3046	3054	matK	LSC	CDS	9
	175	(AAG)3	4927	4935	trnK-UUU_rps16	LSC	IGS	9
	176	(AGA)3	5173	5181	trnK-UUU_rps16	LSC	IGS	9
	177	(ATA)6	5740	5757	rps16_intron	LSC	intron	18
	178	(TAA)3	12413	12421	trnE-UUC_rpoB	LSC	IGS	9
	179	(GAA)3	17449	17457	rpoC1	LSC	CDS	9
	180	(GAA)3	17492	17500	rpoC1	LSC	CDS	9
	181	(TAA)3	24070	24078	rps2_atpI	LSC	IGS	9
	182	(GTT)3	24884	24892	atpI	LSC	CDS	9
	183	(AAT)3	29992	30000	trnR-UCU_trnG-UCC	LSC	IGS	9
	184	(TAA)3	32063	32071	trnT-GGU_psbD	LSC	IGS	9
	185	(GGA)3	33850	33858	psbC	LSC	CDS	9
	186	(TTC)4	34579	34590	psbC	LSC	CDS	12
	187	(ATG)3	38137	38145	psaB	LSC	CDS	9
	188	(GCA)3	40035	40043	psaA	LSC	CDS	9
	189	(ATG)3	40361	40369	psaA	LSC	CDS	9
	190	(TGA)3	41847	41855	psaA_ycf3	LSC	IGS	9
	191	(AAT)3	44730	44738	ycf3_trnS-GGA	LSC	IGS	9
	192	(ATA)3	47758	47766	trnF-GAA_ndhJ	LSC	IGS	9
	193	(TTA)3	51259	51267	trnV-UAC_intron	LSC	intron	9
	194	(ATA)3	54188	54196	atpB_rbcL	LSC	IGS	9
	195	(TTG)3	54887	54895	atpB_rbcL	LSC	IGS	9
	196	(GCT)3	56298	56306	rbcL	LSC	CDS	9
	197	(TTA)5	56730	56744	rbcL_accD	LSC	IGS	15
	198	(GGA)3	57804	57812	accD	LSC	CDS	9
	199	(TAA)3	58736	58744	accD_psaI	LSC	IGS	9
	200	(AAT)3	58839	58847	accD_psaI	LSC	IGS	9
	201	(TAA)3	60065	60073	ycf4_cemA	LSC	IGS	9
	202	(CTC)3	60385	60393	cemA	LSC	CDS	9
	203	(ATT)4	61015	61026	cemA_petA	LSC	IGS	12
	204	(TTC)3	61985	61993	petA	LSC	CDS	9
	205	(AAT)3	62479	62487	petA_psbJ	LSC	IGS	9
	206	(TTA)3	64327	64335	psbE_petL	LSC	IGS	9
	207	(TAT)7	64336	64356	psbE_petL	LSC	IGS	21
	208	(CCT)3	65276	65284	petG_trnW-CCA	LSC	IGS	9
	209	(ATA)3	65814	65822	trnP-UGG_psaJ	LSC	IGS	9
	210	(AAC)3	67124	67132	rps18	LSC	CDS	9
	211	(GAA)3	67389	67397	rps18_rpl20	LSC	IGS	9
	212	(TTG)3	72098	72106	psbB	LSC	CDS	9
	213	(TCT)3	72731	72739	psbB	LSC	CDS	9
	214	(CTG)3	77719	77727	rpoA	LSC	CDS	9
	215	(ATA)3	77784	77792	rpoA+rpoA_rps11	LSC	IGS+CDS	9
	216	(ATT)3	82307	82315	rpl22	LSC	CDS	9
	217	(TGC)3	82577	82585	rpl22	LSC	CDS	9
	218	(TTA)3	83025	83033	rps19	LSC	CDS	9
	219	(TCT)3	89219	89227	ycf2	IRa	CDS	9
	220	(CTT)3	89319	89327	ycf2	IRa	CDS	9
	221	(GGT)3	89559	89567	ycf2	IRa	CDS	9
	222	(TGA)3	89804	89812	ycf2	IRa	CDS	9
	223	(ATT)3	91066	91074	ycf2	IRa	CDS	9
	224	(AGA)3	93852	93860	ndhB	IRa	CDS	9
	225	(AGA)3	95281	95289	ndhB	IRa	CDS	9
	226	(CTG)3	103031	103039	rrn23	IRa	rrn	9
	227	(TAA)3	109732	109740	ndhF	SSC	CDS	9
	228	(AAT)3	111218	111226	ndhF_rpl32	SSC	IGS	9
	229	(CTT)3	111276	111284	ndhF_rpl32	SSC	IGS	9
	230	(TGG)3	111701	111709	rpl32_trnL-UAG	SSC	IGS	9
	231	(TAT)3	111969	111977	rpl32_trnL-UAG	SSC	IGS	9
	232	(ATT)3	116938	116946	ndhG_ndhI	SSC	IGS	9
	233	(TTC)3	118152	118160	ndhA	SSC	CDS	9
	234	(AGC)3	119434	119442	ndhA	SSC	CDS	9
	235	(TAA)3	121544	121552	rps15_ycf1	SSC	IGS	9
	236	(TAT)3	126132	126140	ycf1	SSC	CDS	9
	237	(TTC)5	126145	126159	ycf1	SSC	CDS	15
	238	(CAG)3	131341	131349	rrn23	IRb	rrn	9
	239	(TTC)3	139090	139098	ndhB	IRb	CDS	9
	240	(TCT)3	140520	140528	ndhB	IRb	CDS	9
	241	(AAT)3	143306	143314	ycf2	IRb	CDS	9
	242	(TCA)3	144568	144576	ycf2	IRb	CDS	9
	243	(ACC)3	144813	144821	ycf2	IRb	CDS	9
	244	(AAG)3	145053	145061	ycf2	IRb	CDS	9
	245	(AGA)3	145153	145161	ycf2	IRb	CDS	9
	246	(AAAT)3	6679	6690	rps16_trnQ-UUG	LSC	IGS	12
	247	(TAAT)3	10649	10660	petN_psbM+psbM	LSC	IGS+CDS	12
	248	(ATTT)3	28040	28051	atpF_atpA	LSC	IGS	12
	249	(AATC)3	47065	47076	trnL-UAA_intron	LSC	intron	12
	250	(TTTA)3	50460	50471	ndhC_trnV-UAC	LSC	IGS	12
	251	(TATT)3	66885	66896	rpl33_rps18	LSC	IGS	12
	252	(TTTC)4	81228	81243	rpl16_intron	LSC	intron	16
	253	(CAAT)3	87454	87465	ycf2	IRa	CDS	12
	254	(TTAA)3	108060	108071	ycf1+ycf1_ndhF	SSC	IGS+CDS	12
	255	(AATT)3	111802	111813	rpl32_trnL-UAG	SSC	IGS	12
	256	(AATA)3	113904	113915	ndhD	SSC	CDS	12
	257	(AATC)3	119131	119142	ndhA_intron	SSC	intron	12
	258	(ATTG)3	146915	146926	ycf2	IRb	CDS	12
	259	(ATAAT)3	5730	5744	rps16_intron	LSC	intron	15
	260	(TTATT)3	82807	82821	rpl22_rps19	LSC	IGS	15
	261	(AAATT)3	112459	112473	trnL-UAG_ccsA	SSC	IGS	15
Artemisia montana	1	(A)12	1674	1685	psbA_trnK-UUU	LSC	IGS	12
	2	(T)24	1949	1972	trnK-UUU_intron	LSC	intron	24
	3	(T)9	2339	2347	matK	LSC	CDS	9
	4	(A)10	4054	4063	trnK-UUU_intron	LSC	intron	10
	5	(A)9	4401	4409	trnK-UUU_rps16	LSC	IGS	9
	6	(A)8	4497	4504	trnK-UUU_rps16	LSC	IGS	8
	7	(A)9	4739	4747	trnK-UUU_rps16	LSC	IGS	9
	8	(C)10	5436	5445	rps16_intron	LSC	intron	10
	9	(A)8	5616	5623	rps16_intron	LSC	intron	8
	10	(T)8	8364	8371	psbI_trnS-GCU	LSC	IGS	8
	11	(A)9	9703	9711	trnC-GCA_petN	LSC	IGS	9
	12	(T)9	10699	10707	psbM_trnD-GUC	LSC	IGS	9
	13	(A)10	11255	11264	psbM_trnD-GUC	LSC	IGS	10
	14	(T)8	11469	11476	trnD-GUC_trnY-GUA	LSC	IGS	8
	15	(T)15	12694	12708	trnE-UUC_rpoB	LSC	IGS	15
	16	(A)10	13384	13393	rpoB	LSC	CDS	10
	17	(A)8	13490	13497	rpoB	LSC	CDS	8
	18	(A)8	16615	16622	rpoC1_intron	LSC	intron	8
	19	(T)9	16653	16661	rpoC1_intron	LSC	intron	9
	20	(T)8	17242	17249	rpoC1	LSC	CDS	8
	21	(G)8	17295	17302	rpoC1	LSC	CDS	8
	22	(A)10	18005	18014	rpoC1	LSC	CDS	10
	23	(A)10	18431	18440	rpoC1	LSC	CDS	10
	24	(T)8	18446	18453	rpoC1	LSC	CDS	8
	25	(T)9	20894	20902	rpoC2	LSC	CDS	9
	26	(T)8	23023	23030	rpoC2	LSC	CDS	8
	27	(T)8	23235	23242	rpoC2_rps2	LSC	IGS	8
	28	(T)11	24963	24973	atpI_atpH	LSC	IGS	11
	29	(T)10	26052	26061	atpI_atpH	LSC	IGS	10
	30	(T)12	27973	27984	atpF_atpA	LSC	IGS	12
	31	(T)17	29560	29576	atpA_trnR-UCU	LSC	IGS	17
	32	(A)8	29578	29585	atpA_trnR-UCU	LSC	IGS	8
	33	(A)10	29783	29792	trnR-UCU_trnG-UCC	LSC	IGS	10
	34	(A)8	30396	30403	trnG-UCC_intron	LSC	intron	8
	35	(T)8	30989	30996	trnT-GGU_psbD	LSC	IGS	8
	36	(T)10	34656	34665	psbC_trnS-UGA	LSC	IGS	10
	37	(A)9	35517	35525	psbZ_trnG-UCC	LSC	IGS	9
	38	(T)8	36499	36506	rps14	LSC	CDS	8
	39	(T)8	41565	41572	psaA_ycf3	LSC	IGS	8
	40	(A)12	41575	41586	psaA_ycf3	LSC	IGS	12
	41	(A)10	41758	41767	psaA_ycf3	LSC	IGS	10
	42	(T)11	43595	43605	ycf3_intron2	LSC	intron	11
	43	(A)14	46273	46286	trnT-UGU_trnL-UAA	LSC	IGS	14
	44	(A)8	46754	46761	trnL-UAA_intron	LSC	intron	8
	45	(T)8	48077	48084	trnF-GAA_ndhJ	LSC	IGS	8
	46	(T)8	50063	50070	ndhC_trnV-UAC	LSC	IGS	8
	47	(T)12	50179	50190	ndhC_trnV-UAC	LSC	IGS	12
	48	(T)9	51972	51980	trnM-CAU_atpE	LSC	IGS	9
	49	(T)10	54381	54390	atpB_rbcL	LSC	IGS	10
	50	(T)13	56607	56619	rbcL_accD	LSC	IGS	13
	51	(T)8	56969	56976	accD	LSC	CDS	8
	52	(A)8	59173	59180	psaI_ycf4	LSC	IGS	8
	53	(T)8	59368	59375	ycf4	LSC	CDS	8
	54	(A)9	59884	59892	ycf4_cemA	LSC	IGS	9
	55	(T)10	62083	62092	petA_psbJ	LSC	IGS	10
	56	(A)8	64334	64341	psbE_petL	LSC	IGS	8
	57	(T)8	64359	64366	psbE_petL	LSC	IGS	8
	58	(A)12	67185	67196	rps18_rpl20	LSC	IGS	12
	59	(T)12	69296	69307	clpP_intron1	LSC	intron	12
	60	(A)8	69913	69920	clpP_intron2	LSC	intron	8
	61	(A)8	70347	70354	clpP_intron2	LSC	intron	8
	62	(T)10	72789	72798	psbB_psbT	LSC	IGS	10
	63	(A)9	72985	72993	psbT+psbT_psbN	LSC	IGS+CDS	9
	64	(A)8	76563	76570	petD_rpoA	LSC	IGS	8
	65	(T)10	76806	76815	rpoA	LSC	CDS	10
	66	(T)9	77670	77678	rpoA_rps11	LSC	IGS	9
	67	(T)14	79224	79237	rps8_rpl14	LSC	IGS	14
	68	(T)13	79728	79740	rpl14_rpl16	LSC	IGS	13
	69	(T)8	82148	82155	rpl22	LSC	CDS	8
	70	(T)8	82879	82886	rps19	IRa	CDS	8
	71	(T)9	82911	82919	rps19	IRa	CDS	9
	72	(T)10	82946	82955	rps19_rpl2	IRa	IGS	10
	73	(T)9	87509	87517	ycf2	IRa	CDS	9
	74	(A)9	88321	88329	ycf2	IRa	CDS	9
	75	(T)8	97274	97281	rps7_ycf15	IRa	IGS	8
	76	(T)9	101227	101235	trnI-GAU_intron	IRa	intron	9
	77	(A)10	106129	106138	rrn5_trnR-ACG	IRa	IGS	10
	78	(A)8	106142	106149	rrn5_trnR-ACG	IRa	IGS	8
	79	(T)9	106596	106604	trnR-ACG_trnN-GUU	IRa	IGS	9
	80	(A)8	108253	108260	ndhF	SSC	CDS	8
	81	(T)8	108983	108990	ndhF	SSC	CDS	8
	82	(T)9	110123	110131	ndhF_rpl32	SSC	IGS	9
	83	(T)10	110706	110715	ndhF_rpl32	SSC	IGS	10
	84	(A)9	111004	111012	ndhF_rpl32	SSC	IGS	9
	85	(T)10	112053	112062	rpl32_trnL-UAG	SSC	IGS	10
	86	(A)8	112933	112940	ccsA	SSC	CDS	8
	87	(T)9	113483	113491	ccsA_ndhD	SSC	IGS	9
	88	(T)8	114096	114103	ndhD	SSC	CDS	8
	89	(A)8	114592	114599	ndhD	SSC	CDS	8
	90	(A)9	115083	115091	ndhD_psaC	SSC	IGS	9
	91	(A)9	116310	116318	ndhG	SSC	CDS	9
	92	(T)10	118559	118568	ndhA_intron	SSC	intron	10
	93	(T)9	121072	121080	rps15	SSC	CDS	9
	94	(T)9	121826	121834	ycf1	SSC	CDS	9
	95	(T)9	123169	123177	ycf1	SSC	CDS	9
	96	(A)10	123556	123565	ycf1	SSC	CDS	10
	97	(T)9	123646	123654	ycf1	SSC	CDS	9
	98	(T)8	123711	123718	ycf1	SSC	CDS	8
	99	(T)8	123881	123888	ycf1	SSC	CDS	8
	100	(T)8	124143	124150	ycf1	SSC	CDS	8
	101	(T)9	124667	124675	ycf1	SSC	CDS	9
	102	(A)8	124738	124745	ycf1	SSC	CDS	8
	103	(T)8	125164	125171	ycf1	SSC	CDS	8
	104	(T)8	125242	125249	ycf1	SSC	CDS	8
	105	(T)8	125453	125460	ycf1	SSC	CDS	8
	106	(A)8	125727	125734	ycf1	SSC	CDS	8
	107	(A)9	125825	125833	ycf1	SSC	CDS	9
	108	(A)8	125855	125862	ycf1	SSC	CDS	8
	109	(A)9	127400	127408	trnN-GUU_trnR-ACG	IRb	IGS	9
	110	(T)8	127855	127862	trnR-ACG_rrn5	IRb	IGS	8
	111	(T)10	127866	127875	trnR-ACG_rrn5	IRb	IGS	10
	112	(A)9	132769	132777	trnI-GAU_intron	IRb	intron	9
	113	(A)8	136723	136730	ycf15_rps12	IRb	IGS	8
	114	(T)9	145675	145683	ycf2	IRb	CDS	9
	115	(A)9	146487	146495	ycf2	IRb	CDS	9
	116	(A)10	151049	151058	rpl2_rps19	IRb	IGS	10
	117	(A)9	151085	151093	rps19	IRb	CDS	9
	118	(A)8	151118	151125	rps19	IRb	CDS	8
	119	(AT)9	10253	10270	petN_psbM	LSC	IGS	18
	120	(AG)4	11873	11880	trnE-UUC	LSC	trn	8
	121	(AT)4	13763	13770	rpoB	LSC	CDS	8
	122	(TA)5	18654	18663	rpoC1	LSC	CDS	10
	123	(TA)4	19659	19666	rpoC2	LSC	CDS	8
	124	(AT)5	29917	29926	trnR-UCU_trnG-UCC	LSC	IGS	10
	125	(AT)5	30838	30847	trnG-UCC_trnT-GGU	LSC	IGS	10
	126	(TA)6	30977	30988	trnT-GGU_psbD	LSC	IGS	12
	127	(GA)4	34797	34804	trnS-UGA	LSC	trn	8
	128	(AT)6	35654	35665	psbZ_trnG-UCC	LSC	IGS	12
	129	(AG)4	40501	40508	psaA	LSC	CDS	8
	130	(TA)4	41768	41775	psaA_ycf3	LSC	IGS	8
	131	(AT)4	42569	42576	ycf3_intron1	LSC	intron	8
	132	(TA)4	45828	45835	rps4_trnT-UGU	LSC	IGS	8
	133	(AT)4	46179	46186	trnT-UGU_trnL-UAA	LSC	IGS	8
	134	(AT)4	47246	47253	trnL-UAA_trnF-GAA	LSC	IGS	8
	135	(TC)4	48700	48707	ndhJ_ndhK	LSC	IGS	8
	136	(AT)4	54546	54553	atpB_rbcL	LSC	IGS	8
	137	(TA)4	58629	58636	accD_psaI	LSC	IGS	8
	138	(AT)4	61012	61019	petA	LSC	CDS	8
	139	(TC)4	62917	62924	psbJ_psbL	LSC	IGS	8
	140	(TA)5	64153	64162	psbE_petL	LSC	IGS	10
	141	(TA)5	66649	66658	rpl33_rps18	LSC	IGS	10
	142	(TG)4	75572	75579	petD_intron	LSC	intron	8
	143	(TA)4	76725	76732	rpoA	LSC	CDS	8
	144	(TA)4	82597	82604	rpl22_rps19	LSC	IGS	8
	145	(TA)4	83536	83543	rpl2_intron	IRa	intron	8
	146	(GA)4	85167	85174	ycf2	IRa	CDS	8
	147	(GA)4	85179	85186	ycf2	IRa	CDS	8
	148	(GA)4	86166	86173	ycf2	IRa	CDS	8
	149	(TA)4	90843	90850	ycf2	IRa	CDS	8
	150	(AG)4	93369	93376	ndhB	IRa	CDS	8
	151	(CT)4	104399	104406	rrn23	IRa	rrn	8
	152	(AT)4	107834	107841	ycf1_ndhF	SSC	IGS	8
	153	(AT)4	111473	111480	rpl32_trnL-UAG	SSC	IGS	8
	154	(TA)4	111699	111706	rpl32_trnL-UAG	SSC	IGS	8
	155	(AT)4	111727	111734	rpl32_trnL-UAG	SSC	IGS	8
	156	(TA)4	113333	113340	ccsA_ndhD	SSC	IGS	8
	157	(TA)4	116638	116645	ndhG_ndhI	SSC	IGS	8
	158	(AT)4	119109	119116	ndhA_intron	SSC	intron	8
	159	(TC)4	121023	121030	rps15	SSC	CDS	8
	160	(AT)4	121703	121710	ycf1	SSC	CDS	8
	161	(AT)4	122927	122934	ycf1	SSC	CDS	8
	162	(AG)4	129598	129605	rrn23	IRb	rrn	8
	163	(CT)4	140628	140635	ndhB	IRb	CDS	8
	164	(AT)4	143153	143160	ycf2	IRb	CDS	8
	165	(TC)4	147831	147838	ycf2	IRb	CDS	8
	166	(TC)4	148818	148825	ycf2	IRb	CDS	8
	167	(TC)4	148830	148837	ycf2	IRb	CDS	8
	168	(AT)4	150460	150467	rpl2_intron	IRb	intron	8
	169	(TTC)3	796	804	psbA	LSC	CDS	9
	170	(TTC)3	2203	2211	matK	LSC	CDS	9
	171	(GAA)3	2968	2976	matK	LSC	CDS	9
	172	(AAG)3	4849	4857	trnK-UUU_rps16	LSC	IGS	9
	173	(AGA)3	5095	5103	trnK-UUU_rps16	LSC	IGS	9
	174	(ATA)4	5655	5666	rps16_intron	LSC	intron	12
	175	(TAA)3	12351	12359	trnE-UUC_rpoB	LSC	IGS	9
	176	(GAA)3	17382	17390	rpoC1	LSC	CDS	9
	177	(GAA)3	17425	17433	rpoC1	LSC	CDS	9
	178	(TAA)3	23987	23995	rps2_atpI	LSC	IGS	9
	179	(GTT)3	24801	24809	atpI	LSC	CDS	9
	180	(TAA)3	31951	31959	trnT-GGU_psbD	LSC	IGS	9
	181	(GGA)3	33738	33746	psbC	LSC	CDS	9
	182	(TTC)4	34467	34478	psbC	LSC	CDS	12
	183	(ATG)3	38019	38027	psaB	LSC	CDS	9
	184	(GCA)3	39917	39925	psaA	LSC	CDS	9
	185	(ATG)3	40243	40251	psaA	LSC	CDS	9
	186	(TGA)3	41724	41732	psaA_ycf3	LSC	IGS	9
	187	(AAT)3	44571	44579	ycf3_trnS-GGA	LSC	IGS	9
	188	(ATA)3	47585	47593	trnF-GAA_ndhJ	LSC	IGS	9
	189	(TTA)3	51086	51094	trnV-UAC_intron	LSC	intron	9
	190	(ATA)3	54015	54023	atpB_rbcL	LSC	IGS	9
	191	(TTG)3	54709	54717	atpB_rbcL	LSC	IGS	9
	192	(GCT)3	56120	56128	rbcL	LSC	CDS	9
	193	(TTA)5	56552	56566	rbcL_accD	LSC	IGS	15
	194	(GGA)3	57630	57638	accD	LSC	CDS	9
	195	(TAA)3	58569	58577	accD_psaI	LSC	IGS	9
	196	(AAT)3	58668	58676	accD_psaI	LSC	IGS	9
	197	(TAA)3	59893	59901	ycf4_cemA	LSC	IGS	9
	198	(CTC)3	60213	60221	cemA	LSC	CDS	9
	199	(ATT)4	60843	60854	cemA_petA	LSC	IGS	12
	200	(TTC)3	61813	61821	petA	LSC	CDS	9
	201	(AAT)3	62307	62315	petA_psbJ	LSC	IGS	9
	202	(CCT)3	65094	65102	petG_trnW-CCA	LSC	IGS	9
	203	(ATA)3	65632	65640	trnP-UGG_psaJ	LSC	IGS	9
	204	(AAC)3	66942	66950	rps18	LSC	CDS	9
	205	(GAA)3	67208	67216	rps18_rpl20	LSC	IGS	9
	206	(TTG)3	71918	71926	psbB	LSC	CDS	9
	207	(TCT)3	72551	72559	psbB	LSC	CDS	9
	208	(CTG)3	77532	77540	rpoA	LSC	CDS	9
	209	(ATA)3	77597	77605	rpoA+rpoA_rps11	LSC	IGS+CDS	9
	210	(TGC)3	82375	82383	rpl22	LSC	CDS	9
	211	(TTA)3	82837	82845	rps19	LSC	CDS	9
	212	(TCT)3	89031	89039	ycf2	IRa	CDS	9
	213	(CTT)3	89131	89139	ycf2	IRa	CDS	9
	214	(GGT)3	89371	89379	ycf2	IRa	CDS	9
	215	(TGA)3	89616	89624	ycf2	IRa	CDS	9
	216	(ATT)3	90878	90886	ycf2	IRa	CDS	9
	217	(AGA)3	93664	93672	ndhB	IRa	CDS	9
	218	(AGA)3	95093	95101	ndhB	IRa	CDS	9
	219	(CTG)3	102841	102849	rrn23	IRa	rrn	9
	220	(TAA)3	109542	109550	ndhF	SSC	CDS	9
	221	(AAT)3	111036	111044	ndhF_rpl32	SSC	IGS	9
	222	(CTT)3	111094	111102	ndhF_rpl32	SSC	IGS	9
	223	(AAG)3	111428	111436	rpl32_trnL-UAG	SSC	IGS	9
	224	(TGG)3	111525	111533	rpl32_trnL-UAG	SSC	IGS	9
	225	(TAT)3	111785	111793	rpl32_trnL-UAG	SSC	IGS	9
	226	(ATT)3	116739	116747	ndhG_ndhI	SSC	IGS	9
	227	(TTC)3	117944	117952	ndhA	SSC	CDS	9
	228	(AGC)3	119239	119247	ndhA	SSC	CDS	9
	229	(TAA)3	121349	121357	rps15_ycf1	SSC	IGS	9
	230	(TAT)3	125946	125954	ycf1	SSC	CDS	9
	231	(TTC)5	125959	125973	ycf1	SSC	CDS	15
	232	(TAA)3	126049	126057	ycf1	SSC	CDS	9
	233	(CAG)3	131155	131163	rrn23	IRb	rrn	9
	234	(TTC)3	138902	138910	ndhB	IRb	CDS	9
	235	(TCT)3	140332	140340	ndhB	IRb	CDS	9
	236	(AAT)3	143118	143126	ycf2	IRb	CDS	9
	237	(TCA)3	144380	144388	ycf2	IRb	CDS	9
	238	(ACC)3	144625	144633	ycf2	IRb	CDS	9
	239	(AAG)3	144865	144873	ycf2	IRb	CDS	9
	240	(AGA)3	144965	144973	ycf2	IRb	CDS	9
	241	(AAAT)3	6589	6600	rps16_trnQ-UUC	LSC	IGS	12
	242	(TAAT)3	10577	10588	petN_psbM+psbM	LSC	IGS+CDS	12
	243	(ATTT)3	27964	27975	atpF_atpA	LSC	IGS	12
	244	(AATA)3	29908	29919	trnR-UCU_trnG-UCC	LSC	IGS	12
	245	(AATC)3	46892	46903	trnL-UAA_intron	LSC	intron	12
	246	(TTTA)3	50287	50298	ndhC_trnV-UAC	LSC	IGS	12
	247	(TATT)3	66703	66714	rpl33_rps18	LSC	IGS	12
	248	(TTTC)4	81032	81047	rpl16_intron	LSC	intron	16
	249	(CAAT)3	87266	87277	ycf2	IRa	CDS	12
	250	(TTAA)3	107870	107881	ycf1_ndhF	SSC	IGS	12
	251	(AATT)3	111626	111637	rpl32_trnL-UAG	SSC	IGS	12
	252	(AATA)3	113705	113716	ndhD	SSC	CDS	12
	253	(AATC)3	118936	118947	ndhA_intron	SSC	intron	12
	254	(ATTG)3	146727	146738	ycf2	IRb	CDS	12
	255	(TTATT)3	82619	82633	rpl22_rps19	LSC	IGS	15
	256	(AAATT)3	112261	112275	trnL-UAG_ccsA	SSC	IGS	15
Chrysanthemum boreale	1	(A)10	1675	1684	psbA_trnK-UUU	LSC	IGS	10
	2	(T)15	1950	1964	trnK-UUU_intron	LSC	intron	15
	3	(T)9	2329	2337	matK	LSC	CDS	9
	4	(A)8	2669	2676	matK	LSC	CDS	8
	5	(A)8	4053	4060	trnK-UUU_intron	LSC	intron	8
	6	(A)9	4398	4406	trnK-UUU_rps16	LSC	IGS	9
	7	(A)10	4493	4502	trnK-UUU_rps16	LSC	IGS	10
	8	(A)9	4737	4745	trnK-UUU_rps16	LSC	IGS	9
	9	(C)8	5434	5441	rps16_intron	LSC	intron	8
	10	(T)9	8356	8364	psbI_trnS-GCU	LSC	IGS	9
	11	(A)9	9672	9680	trnC-GCA_petN	LSC	IGS	9
	12	(T)9	10659	10667	psbM_trnD-GUC	LSC	IGS	9
	13	(A)9	11215	11223	psbM_trnD-GUC	LSC	IGS	9
	14	(T)8	11426	11433	trnD-GUC_trnY-GUA	LSC	IGS	8
	15	(T)18	12647	12664	trnE-UUC_rpoB	LSC	IGS	18
	16	(A)10	13340	13349	trnE-UUC_rpoB	LSC	IGS	10
	17	(A)8	13446	13453	trnE-UUC_rpoB	LSC	IGS	8
	18	(A)8	16571	16578	rpoC1_intron	LSC	intron	8
	19	(T)9	16609	16617	rpoC1_intron	LSC	intron	9
	20	(T)8	17198	17205	rpoC1_intron	LSC	intron	8
	21	(G)8	17251	17258	rpoC1_intron	LSC	intron	8
	22	(A)10	17961	17970	rpoC1_intron	LSC	intron	10
	23	(A)10	18387	18396	rpoC1_intron	LSC	intron	10
	24	(T)8	18402	18409	rpoC1_intron	LSC	intron	8
	25	(T)9	20850	20858	rpoC1_intron	LSC	intron	9
	26	(T)8	22988	22995	rpoC1_intron	LSC	intron	8
	27	(A)10	23088	23097	rpoC2_rps2	LSC	IGS	10
	28	(T)8	23209	23216	rpoC2_rps2	LSC	IGS	8
	29	(T)10	24938	24947	aptI_atpH	LSC	IGS	10
	30	(T)10	26031	26040	aptI_atpH	LSC	IGS	10
	31	(T)23	27961	27980	atpF_atpA	LSC	IGS	23
	32	(T)12	29563	29574	atpA_trnR-UCU	LSC	IGS	12
	33	(A)8	29576	29583	atpA_trnR-UCU	LSC	IGS	8
	34	(A)10	29781	29790	trnR-UCU_trnT-GGU	LSC	IGS	10
	35	(A)8	30394	30401	trnR-UCU_trnT-GGU	LSC	IGS	8
	36	(A)8	30560	30567	trnR-UCU_trnT-GGU	LSC	IGS	8
	37	(T)9	31004	31012	trnT-GGU_psbD	LSC	IGS	9
	38	(T)11	34672	34682	psbC_trnS-UGA	LSC	IGS	11
	39	(A)11	35538	35548	psbZ_trnG-UCC	LSC	IGS	11
	40	(T)8	36520	36527	rps14	LSC	CDS	8
	41	(T)11	41605	41615	psaA_ycf3	LSC	IGS	11
	42	(A)16	41618	41633	psaA_ycf3	LSC	IGS	16
	43	(A)9	41805	41813	psaA_ycf3	LSC	IGS	9
	44	(T)10	43648	43657	ycf3_intron	LSC	intron	10
	45	(T)8	44197	44204	ycf3_trnS-GGA	LSC	IGS	8
	46	(A)12	46302	46313	trnT-UGU_trnL-UAA	LSC	IGS	12
	47	(A)8	46781	46788	trnL-UAA_intron	LSC	intron	8
	48	(T)8	47895	47902	trnF-GAA_ndhJ	LSC	IGS	8
	49	(T)8	48100	48107	trnF-GAA_ndhJ	LSC	IGS	8
	50	(T)8	50085	50092	ndhC_trnV-UAC	LSC	IGS	8
	51	(T)9	50201	50209	ndhC_trnV-UAC	LSC	IGS	9
	52	(T)9	51994	52002	trnM-CAU_atpE	LSC	IGS	9
	53	(T)14	54390	54403	atpB_rbcL	LSC	IGS	14
	54	(T)10	56617	56626	rbcL_accD	LSC	IGS	10
	55	(T)8	56971	56978	accD	LSC	CDS	8
	56	(T)8	59367	59374	ycf4	LSC	CDS	8
	57	(A)10	59884	59893	ycf4_cemA	LSC	IGS	10
	58	(T)12	62070	62081	petA_psbJ	LSC	IGS	12
	59	(T)8	62347	62354	petA_psbJ	LSC	IGS	8
	60	(A)8	64337	64344	psbE_petL	LSC	IGS	8
	61	(T)8	64362	64369	psbE_petL	LSC	IGS	8
	62	(A)12	67173	67184	rps18_rpl20	LSC	IGS	12
	63	(T)11	69275	69285	cplP_intron	LSC	intron	11
	64	(A)8	69891	69898	cplP_intron	LSC	intron	8
	65	(A)8	70325	70332	cplP_intron	LSC	intron	8
	66	(T)9	72767	72775	psbB_psbT	LSC	IGS	9
	67	(A)9	72962	72970	psbT+psbT_psbN	LSC	IGS+CDS	9
	68	(A)8	76541	76548	petD_rpoA	LSC	IGS	8
	69	(T)10	76784	76793	rpoA	LSC	CDS	10
	70	(T)8	77648	77655	rpoA_rps11	LSC	IGS	8
	71	(T)15	79202	79216	rps8_rpl14	LSC	IGS	15
	72	(T)16	79706	79721	rpl14_rpl16	LSC	IGS	16
	73	(T)8	80491	80498	rpl16_rps3	LSC	IGS	8
	74	(T)8	82106	82113	rpl22	LSC	CDS	8
	75	(T)8	82822	82829	rps19	IRa	CDS	8
	76	(T)9	82854	82862	rps19	IRa	CDS	9
	77	(T)10	82889	82898	rps19_rpl2	IRa	IGS	10
	78	(A)9	87120	87128	ycf2	IRa	CDS	9
	79	(T)9	87452	87460	ycf2	IRa	CDS	9
	80	(A)9	88264	88272	ycf2	IRa	CDS	9
	81	(T)8	97217	97224	rps7_ycf15	IRa	IGS	8
	82	(T)10	101169	101178	trnI-GAU_intron	IRa	intron	10
	83	(A)10	106072	106081	rrn5_trnR-ACG	IRa	IGS	10
	84	(A)8	106085	106092	rrn5_trnR-ACG	IRa	IGS	8
	85	(T)10	106539	106548	trnR-ACG_trnN-GUU	IRa	IGS	10
	86	(T)8	108083	108090	ycf1	SSC	CDS	8
	87	(T)9	108112	108120	ycf1	SSC	CDS	9
	88	(T)8	108211	108218	ycf1	SSC	CDS	8
	89	(A)8	108485	108492	ycf1	SSC	CDS	8
	90	(A)8	108696	108703	ycf1	SSC	CDS	8
	91	(A)8	108774	108781	ycf1	SSC	CDS	8
	92	(T)8	109200	109207	ycf1	SSC	CDS	8
	93	(A)9	109270	109278	ycf1	SSC	CDS	9
	94	(A)8	109795	109802	ycf1	SSC	CDS	8
	95	(T)12	109826	109837	ycf1	SSC	CDS	12
	96	(A)8	110057	110064	ycf1	SSC	CDS	8
	97	(A)8	110227	110234	ycf1	SSC	CDS	8
	98	(A)13	110291	110303	ycf1	SSC	CDS	13
	99	(T)8	110381	110388	ycf1_rps15	SSC	IGS	8
	100	(A)9	110749	110757	ycf1_rps15	SSC	IGS	9
	101	(A)9	112083	112091	ycf1_rps15	SSC	IGS	9
	102	(A)9	112837	112845	rps15	SSC	CDS	9
	103	(A)8	115354	115361	ndhA_intron	SSC	intron	8
	104	(T)9	117580	117588	ndhG	SSC	CDS	9
	105	(T)9	118799	118807	psaC_ndhD	SSC	IGS	9
	106	(T)8	119290	119297	ndhD	SSC	CDS	8
	107	(A)8	119786	119793	ndhD	SSC	CDS	8
	108	(T)8	120951	120958	ccsA	SSC	CDS	8
	109	(A)10	121837	121846	trnL-UAG_rpl32	SSC	IGS	10
	110	(T)9	122884	122892	rpl32_ndhF	SSC	IGS	9
	111	(A)11	123181	123191	rpl32_ndhF	SSC	IGS	11
	112	(A)8	123766	123773	rpl32_ndhF	SSC	IGS	8
	113	(A)8	124906	124913	ndhF	SSC	CDS	8
	114	(T)8	125636	125643	ndhF	SSC	CDS	8
	115	(A)10	127282	127291	trnN-GUU_trnR-ACG	IRb	IGS	10
	116	(T)8	127738	127745	trnR-ACG_rrn5	IRb	IGS	8
	117	(T)10	127749	127758	trnR-ACG_rrn5	IRb	IGS	10
	118	(A)10	132652	132661	trnI-GAU_intron	IRb	intron	10
	119	(A)8	136606	136613	ycf15_rps12	IRb	IGS	8
	120	(T)9	145558	145566	ycf2	IRb	CDS	9
	121	(A)9	146370	146378	ycf2	IRb	CDS	9
	122	(T)9	146702	146710	ycf2	IRb	CDS	9
	123	(A)10	150932	150941	rpl2_trnH-GUG	IRb	IGS	10
	124	(A)9	150968	150976	rpl2_trnH-GUG	IRb	IGS	9
	125	(A)8	151001	151008	rpl2_trnH-GUG	IRb	IGS	8
	126	(AT)6	10227	10238	petN_psbM	LSC	IGS	12
	127	(AG)4	11830	11837	trnE-UUC	LSC	trn	8
	128	(AT)4	13719	13726	trnE-UUC_rpoB	LSC	IGS	8
	129	(TA)5	18610	18619	rpoC1_intron	LSC	intron	10
	130	(TA)4	19615	19622	rpoC1_intron	LSC	intron	8
	131	(AT)5	29918	29924	trnR-UCU_trnT-GGU	LSC	IGS	10
	132	(TA)7	30990	31003	trnT-GGU_psbD	LSC	IGS	14
	133	(GA)4	34814	34821	trnS-UGA	LSC	trn	8
	134	(AT)5	35677	35686	psbZ_trnG-UCC	LSC	IGS	10
	135	(AG)4	40522	40529	psaA	LSC	CDS	8
	136	(AT)5	41815	41824	psaA_ycf3	LSC	IGS	10
	137	(AT)4	42613	42620	ycf3_intron	LSC	intron	8
	138	(TA)4	45874	45881	rps4_trnT-UGU	LSC	IGS	8
	139	(AT)5	46208	46217	trnT-UGU_trnL-UAA	LSC	IGS	10
	140	(AT)4	47279	47286	trnL-UAA_trnF-GAA	LSC	IGS	8
	141	(TC)4	48723	48730	ndhJ_ndhK	LSC	IGS	8
	142	(AT)4	54559	54566	atpB_rbcL	LSC	IGS	8
	143	(TA)4	58629	58636	accD_psaI	LSC	IGS	8
	144	(AT)4	61010	61017	petA	LSC	CDS	8
	145	(TC)4	62897	62904	psbJ_psbL	LSC	IGS	8
	146	(TA)5	64133	64142	psbE_petL	LSC	IGS	10
	147	(TA)5	66637	66646	rpl33_rps18	LSC	IGS	10
	148	(TG)4	75550	75557	petD_intron	LSC	intron	8
	149	(TA)4	76703	76710	rpoA	LSC	CDS	8
	150	(TA)4	82555	82562	rpl22_rps19	LSC	IGS	8
	151	(AT)5	82580	82589	rpl22_rps19	LSC	IGS	10
	152	(TA)4	83479	83486	rpl2_intron	IRa	intron	8
	153	(GA)4	85110	85117	ycf2	IRa	CDS	8
	154	(GA)4	85122	85129	ycf2	IRa	CDS	8
	155	(GA)4	86109	86116	ycf2	IRa	CDS	8
	156	(AG)4	93312	93319	ndhB	IRa	CDS	8
	157	(CT)4	104342	104349	rrn23	IRa	rrn	8
	158	(TA)4	110982	110989	ycf1_rps15	SSC	IGS	8
	159	(AT)4	112207	112214	ycf1_rps15	SSC	IGS	8
	160	(GA)4	112887	112894	rps15	SSC	CDS	8
	161	(AT)4	114801	114808	ndhA_intron	SSC	intron	8
	162	(TA)4	117253	117260	ndhI_ndhG	SSC	IGS	8
	163	(TA)4	120551	120558	ndhD_ccsA	SSC	IGS	8
	164	(AT)4	122172	122179	trnL-UAG_rpl32	SSC	IGS	8
	165	(TA)4	122200	122207	trnL-UAG_rpl32	SSC	IGS	8
	166	(AT)5	126043	126052	ycf1	SSC	CDS	10
	167	(AG)4	129481	129488	rrn23	IRb	rrn	8
	168	(CT)4	140511	140518	ndhB	IRb	CDS	8
	169	(TC)4	147714	147721	ycf2	IRb	CDS	8
	170	(TC)4	148701	148708	ycf2	IRb	CDS	8
	171	(TC)4	148713	148720	ycf2	IRb	CDS	8
	172	(AT)4	150343	150350	rpl2_intron	IRb	intron	8
	173	(TTC)3	797	805	psbA	LSC	CDS	9
	174	(ATT)3	1981	1989	trnK-UUU_intron	LSC	intron	9
	175	(TTC)3	2193	2201	matK	LSC	CDS	9
	176	(GAA)3	2967	2975	matK	LSC	CDS	9
	177	(AAG)3	4847	4855	trnK-UUU_rps16	LSC	IGS	9
	178	(AGA)3	5093	5101	trnK-UUU_rps16	LSC	IGS	9
	179	(ATA)4	5655	5666	rps16_intron	LSC	intron	12
	180	(GAA)3	17338	17346	rpoC1_intron	LSC	intron	9
	181	(GAA)3	17381	17389	rpoC1_intron	LSC	intron	9
	182	(ATA)3	23098	23105	rpoC2_rps2	LSC	IGS	9
	183	(TAA)3	23962	23970	rps2_aptI	LSC	IGS	9
	184	(GTT)3	24776	24784	aptI	LSC	CDS	9
	185	(TAA)3	31967	31975	trnT-GGU_psbD	LSC	IGS	9
	186	(GGA)3	33754	33762	psbC	LSC	CDS	9
	187	(TTC)4	34483	34494	psbC	LSC	CDS	12
	188	(ATG)3	38040	38048	psaB	LSC	CDS	9
	189	(GCA)3	39938	39946	psaA	LSC	CDS	9
	190	(ATG)3	40264	40272	psaA	LSC	CDS	9
	191	(TGA)3	41771	41779	psaA_ycf3	LSC	IGS	9
	192	(AAT)3	44617	44625	ycf3_trnS-GGA	LSC	IGS	9
	193	(ATA)3	47618	47626	trnF-GAA_ndhJ	LSC	IGS	9
	194	(TTA)3	51109	51117	trnV-UAC_intron	LSC	intron	9
	195	(ATA)3	54037	54045	atpB_rbcL	LSC	IGS	9
	196	(TTG)3	54722	54730	atpB_rbcL	LSC	IGS	9
	197	(GCT)3	56133	56141	rbcL	LSC	CDS	9
	198	(TTA)3	56565	56573	rbcL_accD	LSC	IGS	9
	199	(GGA)3	57632	57640	accD	LSC	CDS	9
	200	(TAA)3	58564	58572	accD_psaI	LSC	IGS	9
	201	(AAT)3	58668	58676	accD_psaI	LSC	IGS	9
	202	(CTC)3	60211	60219	cemA	LSC	CDS	9
	203	(ATT)4	60841	60852	cemA_petA	LSC	IGS	12
	204	(TTC)3	61811	61819	petA	LSC	CDS	9
	205	(AAT)3	62296	62304	petA_psbJ	LSC	IGS	9
	206	(TTA)3	64144	64152	psbE_petL	LSC	IGS	9
	207	(TAT)4	64153	64164	psbE_petL	LSC	IGS	12
	208	(ATT)5	64165	64179	psbE_petL	LSC	IGS	15
	209	(CCT)3	65093	65101	petG_trnW-CCA	LSC	IGS	9
	210	(ATA)3	65626	65634	trnP-UGG_psaJ	LSC	IGS	9
	211	(AAC)3	66930	66938	rps18	LSC	CDS	9
	212	(GAA)3	67196	67204	rps18_rpl20	LSC	IGS	9
	213	(TTG)3	71896	71904	psbB	LSC	CDS	9
	214	(TCT)3	72529	72537	psbB	LSC	CDS	9
	215	(CTG)3	77510	77518	rpoA	LSC	CDS	9
	216	(ATA)3	77575	77583	rpoA+rpoA_rps11	LSC	IGS+CDS	9
	217	(TGC)3	82333	82341	rpl22	LSC	CDS	9
	218	(TTA)3	82780	82788	rps19	LSC	CDS	9
	219	(TCT)3	88974	88982	ycf2	IRa	CDS	9
	220	(CTT)3	89074	89082	ycf2	IRa	CDS	9
	221	(GGT)3	89314	89322	ycf2	IRa	CDS	9
	222	(TGA)3	89559	89567	ycf2	IRa	CDS	9
	223	(ATT)3	90821	90829	ycf2	IRa	CDS	9
	224	(AGA)3	93607	93615	ndhB	IRa	CDS	9
	225	(AGA)3	95036	95044	ndhB	IRa	CDS	9
	226	(CTG)3	102784	102792	rrn23	IRa	rrn	9
	227	(ATA)3	107991	107999	ycf1	SSC	CDS	9
	228	(ATT)3	112559	112567	ycf1_rps15	SSC	IGS	9
	229	(GCT)3	114670	114678	ndhA	SSC	CDS	9
	230	(AGA)3	115933	115941	ndhA	SSC	CDS	9
	231	(TAA)3	117150	117158	ndhI_ndhG	SSC	IGS	9
	232	(ATA)3	122114	122122	trnL-UAG_rpl32	SSC	IGS	9
	233	(CCA)3	122373	122381	trnL-UAG_rpl32	SSC	IGS	9
	234	(CTT)3	122461	122469	trnL-UAG_rpl32	SSC	IGS	9
	235	(AAG)3	122795	122803	rpl32_ndhF	SSC	IGS	9
	236	(ATT)3	122853	122861	rpl32_ndhF	SSC	IGS	9
	237	(TTA)3	124346	124354	ndhF	SSC	CDS	9
	238	(CAG)3	131038	131046	rrn23	IRb	rrn	9
	239	(TTC)3	138785	138793	ndhB	IRb	CDS	9
	240	(TCT)3	140215	140223	ndhB	IRb	CDS	9
	241	(AAT)3	143001	143009	ycf2	IRb	CDS	9
	242	(TCA)3	144263	144271	ycf2	IRb	CDS	9
	243	(ACC)3	144508	144516	ycf2	IRb	CDS	9
	244	(AAG)3	144748	144756	ycf2	IRb	CDS	9
	245	(AGA)3	144848	144856	ycf2	IRb	CDS	9
	246	(AAAT)3	6581	6592	rps16_trnQ-UUG	LSC	IGS	12
	247	(CTTT)3	8683	8694	trnS-GCU_trnC-GCA	LSC	IGS	12
	248	(TAAT)3	10537	10548	petN_psbM	LSC	IGS	12
	249	(ATTT)3	27949	27960	atpF_atpA	LSC	IGS	12
	250	(AATA)3	29906	29917	trnR-UCU_trnT-GGU	LSC	IGS	12
	251	(AATA)3	35106	35117	trnS-UGA_psbZ	LSC	IGS	12
	252	(AATC)3	46925	46936	trnL-UAA_intron	LSC	intron	12
	253	(TTTA)3	50306	50317	ndhC_trnV-UAC	LSC	IGS	12
	254	(TATT)3	66691	66702	rpl33_rps18	LSC	IGS	12
	255	(TTTC)4	80984	80999	rpl16_rps3	LSC	IGS	16
	256	(CAAT)3	87209	87220	ycf2	IRa	CDS	12
	257	(GATT)3	114970	114981	ndhA_intron	SSC	intron	12
	258	(TATT)3	120173	120184	ndhD	SSC	CDS	12
	259	(AATT)3	122269	122280	trnL-UAG_rpl32	SSC	IGS	12
	260	(TTAA)3	126015	126026	ndhF_ycf1	SSC	IGS	12
	261	(ATTG)3	146610	146621	ycf2	IRb	CDS	12
	262	(AATTT)3	121616	121630	ccsA_trnL-UAG	SSC	IGS	15
Soliva sessilis	1	(A)9	1682	1690	psbA_trnK-UUU	LSC	IGS	9
	2	(T)9	2322	2330	matK	LSC	CDS	9
	3	(A)8	8953	8960	trnS-GCU_trnC-GCA	LSC	IGS	8
	4	(A)9	9460	9468	trnC-GCA_petN	LSC	IGS	9
	5	(T)9	10287	10295	psbM_trnD-GUC	LSC	IGS	9
	6	(A)8	10845	10852	psbM_trnD-GUC	LSC	IGS	8
	7	(T)12	12386	12397	trnY-GUA_rpoB	LSC	IGS	12
	8	(A)10	13074	13083	rpoB	LSC	CDS	10
	9	(A)8	13180	13187	rpoB	LSC	CDS	8
	10	(T)8	16342	16349	rpoC1_intron	LSC	intron	8
	11	(T)8	16932	16939	rpoC1	LSC	CDS	8
	12	(A)9	17696	17704	rpoC1	LSC	CDS	9
	13	(A)10	18121	18130	rpoC1	LSC	CDS	10
	14	(T)9	20578	20586	rpoC2	LSC	CDS	9
	15	(T)9	22920	22928	rpoC2_rps2	LSC	IGS	9
	16	(A)11	23742	23752	rps2_atpI	LSC	IGS	11
	17	(T)8	24647	24654	atpI_atpH	LSC	IGS	8
	18	(A)9	24746	24754	atpI_atpH	LSC	IGS	9
	19	(T)10	25761	25770	atpI_atpH	LSC	IGS	10
	20	(T)11	27718	27728	atpF_atpA	LSC	IGS	11
	21	(T)8	31544	31551	trnT-GGU_psbD	LSC	IGS	8
	22	(T)9	34496	34504	psbC_trnS-UGA	LSC	IGS	9
	23	(A)9	34869	34877	trnS-UGA_psbZ	LSC	IGS	9
	24	(A)8	35356	35363	psbZ_trnG-UCC	LSC	IGS	8
	25	(A)10	35727	35736	trnG-UCC_trnfM-CAU	LSC	IGS	10
	26	(T)8	36302	36309	rps14	LSC	CDS	8
	27	(T)8	41394	41401	psaA_ycf3	LSC	IGS	8
	28	(A)8	43450	43457	ycf3_intron	LSC	intron	8
	29	(A)8	47645	47652	trnF-GAA_ndhJ	LSC	IGS	8
	30	(T)8	48036	48043	trnF-GAA_ndhJ	LSC	IGS	8
	31	(T)8	49971	49978	ndhC_trnV-UAC	LSC	IGS	8
	32	(T)9	54285	54293	atpB_rbcL	LSC	IGS	9
	33	(A)8	56220	56227	rbcL_accD	LSC	IGS	8
	34	(T)10	58443	58452	psaI_ycf4	LSC	IGS	10
	35	(A)8	58795	58802	psaI_ycf4	LSC	IGS	8
	36	(A)10	59568	59577	ycf4_cemA	LSC	IGS	10
	37	(T)9	61987	61995	petA_psbJ	LSC	IGS	9
	38	(A)8	64244	64251	psbE_petL	LSC	IGS	8
	39	(A)8	64255	64262	psbE_petL	LSC	IGS	8
	40	(A)8	67107	67114	rps18_rpl20	LSC	IGS	8
	41	(A)8	69027	69034	clpP_intron	LSC	intron	8
	42	(T)11	69233	69243	clpP_intron	LSC	intron	11
	43	(A)8	69286	69293	clpP_intron	LSC	intron	8
	44	(A)8	69851	69858	clpP_intron	LSC	intron	8
	45	(T)8	70233	70240	clpP_intron	LSC	intron	8
	46	(A)10	70700	70709	clpP_psbB	LSC	IGS	10
	47	(A)8	70874	70881	clpP_psbB	LSC	IGS	8
	48	(T)9	72803	72811	psbB_psbT	LSC	IGS	9
	49	(A)8	76575	76582	petD_rpoA	LSC	IGS	8
	50	(T)10	76818	76827	rpoA	LSC	CDS	10
	51	(T)10	79245	79254	rps8_rpl14	LSC	IGS	10
	52	(T)8	82223	82230	rpl22	LSC	CDS	8
	53	(T)8	82964	82971	rps19	IRa	CDS	8
	54	(T)9	82996	83004	rps19	IRa	CDS	9
	55	(T)9	83031	83039	rps19_rpl2	IRa	IGS	9
	56	(T)9	87326	87334	ycf2	IRa	CDS	9
	57	(A)9	88138	88146	ycf2	IRa	CDS	9
	58	(T)9	101088	101096	trnI-GAU_intron	IRa	intron	9
	59	(A)9	105988	105996	rrn5_trnR-ACG	IRa	IGS	9
	60	(T)9	106380	106388	trnR-ACG_trnN-GUU	IRa	IGS	9
	61	(T)9	106446	106454	trnR-ACG_trnN-GUU	IRa	IGS	9
	62	(T)8	107997	108004	ycf1	SSC	CDS	8
	63	(T)8	108027	108034	ycf1	SSC	CDS	8
	64	(T)8	108125	108132	ycf1	SSC	CDS	8
	65	(A)11	108402	108412	ycf1	SSC	CDS	11
	66	(A)11	108447	108457	ycf1	SSC	CDS	11
	67	(A)11	108643	108653	ycf1	SSC	CDS	11
	68	(T)8	109141	109148	ycf1	SSC	CDS	8
	69	(A)9	109211	109219	ycf1	SSC	CDS	9
	70	(A)8	109736	109743	ycf1	SSC	CDS	8
	71	(A)8	110016	110023	ycf1	SSC	CDS	8
	72	(T)9	110128	110136	ycf1	SSC	CDS	9
	73	(A)8	110186	110193	ycf1	SSC	CDS	8
	74	(T)8	110338	110345	ycf1	SSC	CDS	8
	75	(A)9	110721	110729	ycf1	SSC	CDS	9
	76	(A)9	112070	112078	ycf1	SSC	CDS	9
	77	(A)9	112810	112818	rps15	SSC	CDS	9
	78	(T)9	118819	118827	psaC_ndhD	SSC	IGS	9
	79	(A)8	119806	119813	ndhD	SSC	CDS	8
	80	(A)8	120989	120996	ccsA	SSC	CDS	8
	81	(T)8	123739	123746	rpl32_ndhF	SSC	IGS	8
	82	(T)8	123896	123903	ndhF	SSC	CDS	8
	83	(A)8	124941	124948	ndhF	SSC	CDS	8
	84	(A)8	125278	125285	ndhF	SSC	CDS	8
	85	(T)8	125334	125341	ndhF	SSC	CDS	8
	86	(T)8	125671	125678	ndhF	SSC	CDS	8
	87	(A)9	127289	127297	trnN-GUU_trnR-ACG	IRb	IGS	9
	88	(A)9	127355	127363	trnN-GUU_trnR-ACG	IRb	IGS	9
	89	(T)9	127747	127755	trnR-ACG_rrn5	IRb	IGS	9
	90	(A)9	132647	132655	trnI-GAU_intron	IRb	intron	9
	91	(T)9	145597	145605	ycf2	IRb	CDS	9
	92	(A)9	146409	146417	ycf2	IRb	CDS	9
	93	(A)9	150704	150712	rpl2_rps19	IRb	IGS	9
	94	(A)9	150739	150747	rps19	IRb	CDS	9
	95	(A)8	150772	150779	rps19	IRb	CDS	8
	96	(AG)4	11467	11474	trnY-GUA_rpoB	LSC	IGS	8
	97	(TA)7	12111	12124	trnY-GUA_rpoB	LSC	IGS	14
	98	(AT)4	13453	13460	rpoB	LSC	CDS	8
	99	(TA)5	18344	18353	rpoC1	LSC	CDS	10
	100	(AT)5	19340	19349	rpoC2	LSC	CDS	10
	101	(TA)6	26341	26352	atpH_atpF	LSC	IGS	12
	102	(AT)4	29530	29537	trnR-UCU_trnG-UCC	LSC	IGS	8
	103	(TA)4	29630	29637	trnR-UCU_trnG-UCC	LSC	IGS	8
	104	(TA)4	30524	30531	trnG-UCC_trnT-GGU	LSC	IGS	8
	105	(GA)4	34643	34650	trnS-UGA	LSC	trn	8
	106	(AT)5	35492	35501	psbZ_trnG-UCC	LSC	IGS	10
	107	(AT)4	35503	35510	psbZ_trnG-UCC	LSC	IGS	8
	108	(AG)4	40304	40311	psaA	LSC	CDS	8
	109	(AT)4	42390	42397	ycf3_intron	LSC	intron	8
	110	(AT)6	47742	47753	trnF-GAA_ndhJ	LSC	IGS	12
	111	(AT)4	54429	54436	atpB_rbcL	LSC	IGS	8
	112	(TA)4	58209	58216	accD_psaI	LSC	IGS	8
	113	(TA)4	59524	59531	ycf4_cemA	LSC	IGS	8
	114	(TA)7	59533	59546	ycf4_cemA	LSC	IGS	14
	115	(AT)4	60869	60876	petA	LSC	CDS	8
	116	(TC)4	62808	62815	psbJ_psbL	LSC	IGS	8
	117	(TG)4	75586	75593	petD_intron	LSC	intron	8
	118	(TA)4	76737	76744	rpoA	LSC	CDS	8
	119	(TA)4	83620	83627	rpl2_intron	IRa	intron	8
	120	(GA)4	85218	85225	ycf2	IRa	CDS	8
	121	(GA)4	85230	85237	ycf2	IRa	CDS	8
	122	(AG)4	93217	93224	ndhB	IRa	CDS	8
	123	(CT)4	104258	104265	rrn23	IRa	rrn	8
	124	(TA)4	110963	110970	ycf1	SSC	CDS	8
	125	(AT)4	112194	112201	ycf1	SSC	CDS	8
	126	(GA)4	112860	112867	rps15	SSC	CDS	8
	127	(TA)4	117276	117283	ndhI_ndhG	SSC	IGS	8
	128	(AT)6	123141	123152	rpl32_ndhF	SSC	IGS	12
	129	(AG)4	129478	129485	rrn23	IRb	rrn	8
	130	(CT)4	140519	140526	ndhB	IRb	CDS	8
	131	(TC)4	148506	148513	ycf2	IRb	CDS	8
	132	(TC)4	148518	148525	ycf2	IRb	CDS	8
	133	(AT)4	150115	150122	rpl2_intron	IRb	intron	8
	134	(TTC)3	802	810	psbA	LSC	CDS	9
	135	(TTA)3	2018	2026	trnK-UUU_intron	LSC	intron	9
	136	(TTC)3	2186	2194	matK	LSC	CDS	9
	137	(GAA)3	2960	2968	matK	LSC	CDS	9
	138	(AAG)3	3076	3084	matK	LSC	CDS	9
	139	(ATT)3	10172	10180	psbM	LSC	CDS	9
	140	(CAA)3	10643	10651	psbM_trnD-GUC	LSC	IGS	9
	141	(TAA)3	11609	11617	trnY-GUA_rpoB	LSC	IGS	9
	142	(TAT)5	12092	12106	trnY-GUA_rpoB	LSC	IGS	15
	143	(GAA)3	17115	17123	rpoC1	LSC	CDS	9
	144	(TAA)3	23668	23676	rps2_atpI	LSC	IGS	9
	145	(TAG)3	24480	24488	atpI	LSC	CDS	9
	146	(TAA)4	31721	31732	trnT-GGU_psbD	LSC	IGS	12
	147	(AAT)3	31753	31761	trnT-GGU_psbD	LSC	IGS	9
	148	(TTC)4	34274	34285	psbC	LSC	CDS	12
	149	(ATG)3	37822	37830	psaB	LSC	CDS	9
	150	(GCA)3	39720	39728	psaA	LSC	CDS	9
	151	(ATG)3	40046	40054	psaA	LSC	CDS	9
	152	(AAT)3	44409	44417	ycf3_trnS-GCU	LSC	IGS	9
	153	(AAG)3	45784	45792	rps4_trnT-UGU	LSC	IGS	9
	154	(TAT)3	46043	46051	trnT-UGU_trnL-UAA	LSC	IGS	9
	155	(ATA)3	46058	46066	trnT-UGU_trnL-UAA	LSC	IGS	9
	156	(ATA)3	46084	46092	trnT-UGU_trnL-UAA	LSC	IGS	9
	157	(AAT)3	46096	46104	trnT-UGU_trnL-UAA	LSC	IGS	9
	158	(TAT)3	47565	47573	trnF-GAA_ndhJ	LSC	IGS	9
	159	(TTA)3	50939	50947	trnV-UAC_intron	LSC	intron	9
	160	(ATA)3	53903	53911	atpB_rbcL	LSC	IGS	9
	161	(TTG)3	54592	54600	atpB_rbcL	LSC	IGS	9
	162	(GCT)3	56003	56011	rbcL	LSC	CDS	9
	163	(AGT)3	57139	57147	accD	LSC	CDS	9
	164	(GGA)3	57483	57491	accD	LSC	CDS	9
	165	(TAA)3	58156	58164	accD_psaI	LSC	IGS	9
	166	(AAT)3	58263	58271	accD_psaI	LSC	IGS	9
	167	(CCT)3	60075	60083	cemA	LSC	CDS	9
	168	(TTC)3	61670	61678	petA	LSC	CDS	9
	169	(ATA)3	61853	61861	petA_psbJ	LSC	IGS	9
	170	(AAT)3	62218	62226	petA_psbJ	LSC	IGS	9
	171	(CCT)3	65032	65040	petG_trnW-CCA	LSC	IGS	9
	172	(ATA)3	65549	65557	trnP-UGG_psaJ	LSC	IGS	9
	173	(AAC)3	66864	66872	rps18	LSC	CDS	9
	174	(GAA)3	67126	67134	rps18_rpl20	LSC	IGS	9
	175	(ATA)3	70462	70470	clpP_intron	LSC	intron	9
	176	(ATA)4	70779	70790	clpP_psbB	LSC	IGS	12
	177	(TTG)3	71929	71937	psbB	LSC	CDS	9
	178	(TCT)3	72562	72570	psbB	LSC	CDS	9
	179	(CTG)3	77544	77552	rpoA	LSC	CDS	9
	180	(ATA)3	77609	77617	rpoA+rpoA_rps11	LSC	IGS+CDS	9
	181	(ATT)3	80414	80422	rpl16_rps3	LSC	IGS	9
	182	(TGC)3	82450	82458	rpl22	LSC	CDS	9
	183	(TAT)3	82661	82669	rpl22_rps19	LSC	IGS	9
	184	(ATA)3	82675	82683	rpl22_rps19	LSC	IGS	9
	185	(TTA)3	82922	82930	rps19	LSC	CDS	9
	186	(TCT)3	88848	88856	ycf2	IRa	CDS	9
	187	(CTT)3	88948	88956	ycf2	IRa	CDS	9
	188	(GGT)3	89188	89196	ycf2	IRa	CDS	9
	189	(TGA)3	89439	89447	ycf2	IRa	CDS	9
	190	(ATT)3	90701	90709	ycf2	IRa	CDS	9
	191	(AGA)3	93512	93520	ndhB	IRa	CDS	9
	192	(AGA)3	94941	94949	ndhB	IRa	CDS	9
	193	(CTG)3	102700	102708	rrn23	IRa	rrn	9
	194	(GAA)4	107889	107900	ycf1	SSC	CDS	12
	195	(TTC)3	108515	108523	ycf1	SSC	CDS	9
	196	(AAT)3	110214	110222	ycf1	SSC	CDS	9
	197	(AAG)3	110829	110837	ycf1	SSC	CDS	9
	198	(ATT)4	112542	112553	ycf1_rps15	SSC	IGS	12
	199	(GCT)3	114643	114651	ndhA	SSC	CDS	9
	200	(AGA)3	115896	115904	ndhA	SSC	CDS	9
	201	(TAA)3	117152	117160	ndhI_ndhG	SSC	IGS	9
	202	(TAA)3	117175	117183	ndhI_ndhG	SSC	IGS	9
	203	(CCA)3	122398	122406	trnL-UAG_rpl32	SSC	IGS	9
	204	(AAG)3	122814	122822	rpl32_ndhF	SSC	IGS	9
	205	(TTA)3	124381	124389	ndhF	SSC	CDS	9
	206	(CAG)3	131035	131043	rrn23	IRb	rrn	9
	207	(TTC)3	138793	138801	ndhB	IRb	CDS	9
	208	(TCT)3	140223	140231	ndhB	IRb	CDS	9
	209	(AAT)3	143034	143042	ycf2	IRb	CDS	9
	210	(TCA)3	144296	144304	ycf2	IRb	CDS	9
	211	(ACC)3	144547	144555	ycf2	IRb	CDS	9
	212	(AAG)3	144787	144795	ycf2	IRb	CDS	9
	213	(AGA)3	144887	144895	ycf2	IRb	CDS	9
	214	(TATT)3	31405	31416	trnT-GGU_psbD	LSC	IGS	12
	215	(TATT)3	66625	66636	rpl33_rps18	LSC	IGS	12
	216	(TTTC)3	81089	81100	rpl16_rps3	LSC	IGS	12
	217	(GATT)3	114947	114958	ndhA_intron	SSC	intron	12
	218	(TTAA)3	117132	117143	ndhI_ndhG	SSC	IGS	12
	219	(TATT)3	120193	120204	ndhD	SSC	CDS	12
	220	(TATAT)3	66124	66138	psaJ_rpl33	LSC	IGS	15
Diplostephium glutinosum	1	(T)9	2137	2145	matK	LSC	CDS	9
	2	(A)8	4280	4287	trnK-UUU_rps16	LSC	IGS	8
	3	(A)9	4641	4649	trnK-UUU_rps16	LSC	IGS	9
	4	(C)10	5269	5278	rps16_intron	LSC	intron	10
	5	(T)9	5536	5543	rps16_intron	LSC	intron	9
	6	(A)9	6003	6011	rps16_intron	LSC	intron	9
	7	(A)9	6711	6719	rps16_trnQ-UUG	LSC	IGS	9
	8	(T)11	6875	6885	rps16_trnQ-UUG	LSC	IGS	11
	9	(A)11	7485	7495	trnQ-UUG_psbK	LSC	IGS	11
	10	(A)9	7566	7574	trnQ-UUG_psbK	LSC	IGS	9
	11	(A)10	8360	8369	psbI_trnS-GCU	LSC	IGS	10
	12	(T)13	9533	9545	trnC-GCA_petN	LSC	IGS	13
	13	(T)8	9657	9664	trnC-GCA_petN	LSC	IGS	8
	14	(A)10	11128	11137	psbM_trnD-GUC	LSC	IGS	10
	15	(T)14	12646	12659	trnY-GUA_rpoB	LSC	IGS	14
	16	(A)10	13333	13342	rpoB	LSC	CDS	10
	17	(A)8	13439	13446	rpoB	LSC	CDS	8
	18	(T)8	17201	17208	rpoC1	LSC	CDS	8
	19	(A)9	17965	17973	rpoC1	LSC	CDS	9
	20	(A)10	18390	18399	rpoC1	LSC	CDS	10
	21	(T)9	20849	20857	rpoC2	LSC	CDS	9
	22	(A)8	21159	21166	rpoC2	LSC	CDS	8
	23	(A)8	22874	22881	rpoC2	LSC	CDS	8
	24	(T)13	23170	23182	rpoC2_rps2	LSC	IGS	13
	25	(A)9	23450	23458	rps2	LSC	CDS	9
	26	(T)9	26033	26041	atpI_atpH	LSC	IGS	9
	27	(T)17	27985	28001	atpF_atpA	LSC	IGS	17
	28	(T)12	29571	29582	atpA_trnR-UCU	LSC	IGS	12
	29	(T)9	29782	29790	trnR-UCU_trnG-UCC	LSC	IGS	9
	30	(T)8	31942	31949	trnT-GGU_psbD	LSC	IGS	8
	31	(A)8	31983	31990	trnT-GGU_psbD	LSC	IGS	8
	32	(A)9	32386	32394	trnT-GGU_psbD	LSC	IGS	9
	33	(A)8	34981	34988	psbC_trnS-UGA	LSC	IGS	8
	34	(T)14	34994	35007	psbC_trnS-UGA	LSC	IGS	14
	35	(A)14	35363	35376	trnS-UGA_psbZ	LSC	IGS	14
	36	(A)9	35893	35901	psbZ_trnG-UCC	LSC	IGS	9
	37	(T)8	36840	36847	rps14	LSC	CDS	8
	38	(A)9	36975	36983	rps14_psaB	LSC	IGS	9
	39	(C)8	39727	39734	psaA	LSC	CDS	8
	40	(T)8	41934	41941	psaA_ycf3	LSC	IGS	8
	41	(A)8	44028	44035	ycf3_intron	LSC	intron	8
	42	(A)9	44493	44501	ycf3_trnS-GCU	LSC	IGS	9
	43	(T)8	44542	44549	ycf3_trnS-GCU	LSC	IGS	8
	44	(T)11	46312	46322	rps4_trnT-UGU	LSC	IGS	11
	45	(A)10	48202	48211	trnF-GAA_ndhJ	LSC	IGS	10
	46	(T)8	48530	48537	trnF-GAA_ndhJ	LSC	IGS	8
	47	(T)18	50508	50525	ndhC_trnV-UAC	LSC	IGS	18
	48	(T)12	51050	51061	ndhC_trnV-UAC	LSC	IGS	12
	49	(T)12	54430	54441	atpB_rbcL	LSC	IGS	12
	50	(A)10	54529	54538	atpB_rbcL	LSC	IGS	10
	51	(T)8	56605	56612	rbcL_accD	LSC	IGS	8
	52	(T)8	56957	56964	accD	LSC	CDS	8
	53	(A)8	58598	58605	accD_psaI	LSC	IGS	8
	54	(T)12	59152	59163	psaI_ycf4	LSC	IGS	12
	55	(T)8	59671	59678	ycf4	LSC	CDS	8
	56	(T)8	60563	60570	ycf4_cemA	LSC	IGS	8
	57	(T)8	63045	63052	petA_psbJ	LSC	IGS	8
	58	(A)8	63378	63385	petA_psbJ	LSC	IGS	8
	59	(A)8	63452	63459	petA_psbJ	LSC	IGS	8
	60	(T)13	64809	64821	psbE_petL	LSC	IGS	13
	61	(A)12	68023	68034	rps18_rpl20	LSC	IGS	12
	62	(A)8	68769	68776	rpl20_rps12	LSC	IGS	8
	63	(T)20	70185	70204	clpP_intron	LSC	intron	20
	64	(A)8	70810	70817	clpP_intron	LSC	intron	8
	65	(T)17	71170	71186	clpP_intron	LSC	intron	17
	66	(A)9	77632	77640	petD_rpoA	LSC	IGS	9
	67	(T)10	77877	77886	rpoA	LSC	CDS	10
	68	(T)13	80297	80309	rps8_rpl14	LSC	IGS	13
	69	(T)8	82182	82189	rpl16_rps3	LSC	IGS	8
	70	(T)10	82471	82480	rpl16_rps3	LSC	IGS	10
	71	(T)8	83255	83262	rpl22	LSC	CDS	8
	72	(T)8	83960	83967	rps19	IRa	CDS	8
	73	(T)9	83992	84000	rps19	IRa	CDS	9
	74	(T)10	84027	84036	rps19_rpl2	IRa	IGS	10
	75	(A)8	87810	87817	ycf2	IRa	CDS	8
	76	(A)8	88273	88280	ycf2	IRa	CDS	8
	77	(T)9	88605	88613	ycf2	IRa	CDS	9
	78	(A)9	89417	89425	ycf2	IRa	CDS	9
	79	(A)10	95078	95087	ndhB_intron	IRa	intron	10
	80	(A)9	96394	96402	ndhB_rps7	IRa	IGS	9
	81	(T)11	102369	102379	trnI-GAU_intron	IRa	intron	11
	82	(T)8	109288	109295	ycf1	SSC	CDS	8
	83	(T)8	109318	109325	ycf1	SSC	CDS	8
	84	(T)8	109416	109423	ycf1	SSC	CDS	8
	85	(A)14	109693	109706	ycf1	SSC	CDS	14
	86	(A)8	109943	109950	ycf1	SSC	CDS	8
	87	(A)8	110021	110028	ycf1	SSC	CDS	8
	88	(T)8	110441	110448	ycf1	SSC	CDS	8
	89	(A)9	110511	110519	ycf1	SSC	CDS	9
	90	(A)8	111316	111323	ycf1	SSC	CDS	8
	91	(A)8	111486	111493	ycf1	SSC	CDS	8
	92	(T)9	111641	111649	ycf1	SSC	CDS	9
	93	(A)9	112009	112017	ycf1	SSC	CDS	9
	94	(T)8	112568	112575	ycf1	SSC	CDS	8
	95	(A)8	113086	113093	ycf1	SSC	CDS	8
	96	(A)9	113334	113342	ycf1	SSC	CDS	9
	97	(A)9	114088	114096	rps15	SSC	CDS	9
	98	(T)16	116046	116061	ndhA_intron	SSC	intron	16
	99	(T)8	116398	116405	ndhA_intron	SSC	intron	8
	100	(A)13	116582	116594	ndhA_intron	SSC	intron	13
	101	(A)15	117581	117595	ndhA	SSC	CDS	15
	102	(T)11	119924	119934	psaC_ndhD	SSC	IGS	11
	103	(A)8	120914	120921	ndhD	SSC	CDS	8
	104	(A)12	121575	121586	ndhD_ccsA	SSC	IGS	12
	105	(A)8	122140	122147	ccsA	SSC	CDS	8
	106	(A)8	123032	123039	trnL-UAG_rpl32	SSC	IGS	8
	107	(A)12	123586	123597	trnL-UAG_rpl32	SSC	IGS	12
	108	(A)8	126083	126090	ndhF	SSC	CDS	8
	109	(T)12	126472	126483	ndhF	SSC	CDS	12
	110	(T)8	126813	126820	ndhF	SSC	CDS	8
	111	(G)8	127098	127105	ndhF	SSC	CDS	8
	112	(A)11	133805	133815	trnI-GAU_intron	IRb	intron	11
	113	(T)9	139782	139790	rps7_ndhB	IRb	IGS	9
	114	(T)10	141097	141106	ndhB_intron	IRb	intron	10
	115	(T)9	146759	146767	ycf2	IRb	CDS	9
	116	(A)9	147571	147579	ycf2	IRb	CDS	9
	117	(T)8	147904	147911	ycf2	IRb	CDS	8
	118	(T)8	148367	148374	ycf2	IRb	CDS	8
	119	(A)10	152148	152157	rpl2_rps19	IRb	IGS	10
	120	(A)9	152184	152192	rps19	IRb	CDS	9
	121	(A)8	152217	152224	rps19	IRb	CDS	8
	122	(AT)5	5526	5535	rps16_intron	LSC	intron	10
	123	(AT)4	6728	6735	rps16_trnQ-UUG	LSC	IGS	8
	124	(AG)4	11664	11671	trnY-GUA_rpoB	LSC	IGS	8
	125	(TC)4	12059	12066	trnY-GUA_rpoB	LSC	IGS	8
	126	(TA)4	12600	12607	trnY-GUA_rpoB	LSC	IGS	8
	127	(AT)4	13712	13719	rpoB	LSC	CDS	8
	128	(TA)5	18613	18622	rpoC1	LSC	CDS	10
	129	(AT)5	19611	19620	rpoC2	LSC	CDS	10
	130	(AT)5	26604	26613	atpH_atpF	LSC	IGS	10
	131	(AT)4	27133	27140	atpF_intron	LSC	intron	8
	132	(TG)4	27237	27244	atpF_intron	LSC	intron	8
	133	(TA)5	30889	30898	trnG-UCC_trnT-GGU	LSC	IGS	10
	134	(TA)5	30955	30964	trnG-UCC_trnT-GGU	LSC	IGS	10
	135	(TA)4	30976	30983	trnG-UCC_trnT-GGU	LSC	IGS	8
	136	(TA)4	31348	31355	trnT-GGU_psbD	LSC	IGS	8
	137	(CT)4	31996	32003	trnT-GGU_psbD	LSC	IGS	8
	138	(GA)4	35142	35149	trnS-UGA	LSC	trn	8
	139	(AT)5	35981	35990	psbZ_trnG-UCC	LSC	IGS	10
	140	(TA)4	46218	46225	rps4_trnT-UGU	LSC	IGS	8
	141	(GA)4	55237	55244	rbcL	LSC	CDS	8
	142	(TA)5	58904	58910	accD_psaI	LSC	IGS	10
	143	(AT)4	60762	60769	ycf4_cemA	LSC	IGS	8
	144	(TC)4	61029	61036	cemA	LSC	CDS	8
	145	(TA)4	61763	61770	cemA_petA	LSC	IGS	8
	146	(AT)4	61956	61963	petA	LSC	CDS	8
	147	(AG)4	63784	63791	psbJ_psbL	LSC	IGS	8
	148	(TC)4	63812	63819	psbJ_psbL	LSC	IGS	8
	149	(AT)5	64984	64993	psbE_petL	LSC	IGS	10
	150	(TA)5	67487	67496	rpl33_rps18	LSC	IGS	10
	151	(TG)4	76599	76606	petD_intron	LSC	intron	8
	152	(TA)4	76846	76853	petD_intron	LSC	intron	8
	153	(TA)5	76868	76877	petD_intron	LSC	intron	10
	154	(AT)5	77579	77588	petD_rpoA	LSC	IGS	10
	155	(TA)4	77796	77803	rpoA	LSC	CDS	8
	156	(AT)4	81566	81573	rpl16_rps3	LSC	IGS	8
	157	(AT)4	81586	81593	rpl16_rps3	LSC	IGS	8
	158	(AT)5	81614	81623	rpl16_rps3	LSC	IGS	10
	159	(TA)4	83708	83715	rpl22_rps19	LSC	IGS	8
	160	(TA)4	84623	84630	rpl2_intron	IRa	intron	8
	161	(GA)4	86254	86261	ycf2	IRa	CDS	8
	162	(GA)4	86266	86273	ycf2	IRa	CDS	8
	163	(GA)4	87253	87260	ycf2	IRa	CDS	8
	164	(AG)4	94499	94506	ndhB	IRa	CDS	8
	165	(CT)4	105551	105558	rrn23	IRa	rrn	8
	166	(TA)4	112251	112258	ycf1	SSC	CDS	8
	167	(GA)4	114138	114145	rps15	SSC	CDS	8
	168	(AT)4	116033	116040	ndhA_intron	SSC	intron	8
	169	(TA)4	118305	118312	ndhI_ndhG	SSC	IGS	8
	170	(TC)4	123161	123168	trnL-UAG_rpl32	SSC	IGS	8
	171	(AG)4	130626	130633	rrn23	IRb	rrn	8
	172	(CT)4	141678	141685	ndhB	IRb	CDS	8
	173	(TC)4	148924	148931	ycf2	IRb	CDS	8
	174	(TC)4	149911	149918	ycf2	IRb	CDS	8
	175	(TC)4	149923	149930	ycf2	IRb	CDS	8
	176	(AT)4	151553	151560	rpl2_intron	IRb	intron	8
	177	(TTC)3	613	621	psbA	LSC	CDS	9
	178	(TTC)3	2001	2009	matK	LSC	CDS	9
	179	(GAA)3	2763	2771	matK	LSC	CDS	9
	180	(GAA)3	5443	5451	rps16_intron	LSC	intron	9
	181	(TCG)3	10794	10802	psbM_trnD-GUC	LSC	IGS	9
	182	(TAA)4	12266	12277	trnY-GUA_rpoB	LSC	IGS	12
	183	(GAA)3	17384	17392	rpoC1	LSC	CDS	9
	184	(TAA)3	23934	23942	rps2_atpI	LSC	IGS	9
	185	(TAA)3	23951	23959	rps2_atpI	LSC	IGS	9
	186	(GTT)3	24771	24779	atpI	LSC	CDS	9
	187	(AAT)4	29823	29834	trnR-UCU_trnG-UCC	LSC	IGS	12
	188	(AAT)4	30984	30995	trnG-UCC_trnT-GGU	LSC	IGS	12
	189	(ATT)3	31216	31224	trnT-GGU_psbD	LSC	IGS	9
	190	(TAT)3	31301	31309	trnT-GGU_psbD	LSC	IGS	9
	191	(TAA)3	31317	31325	trnT-GGU_psbD	LSC	IGS	9
	192	(TTA)3	31760	31768	trnT-GGU_psbD	LSC	IGS	9
	193	(TAA)4	32264	32275	trnT-GGU_psbD	LSC	IGS	12
	194	(TTA)3	32750	32758	psbD	LSC	CDS	9
	195	(GGA)3	34065	34073	psbC	LSC	CDS	9
	196	(TTC)4	34794	34805	psbC	LSC	CDS	12
	197	(ATG)3	38358	38366	psaB	LSC	CDS	9
	198	(GCA)3	40256	40264	psaA	LSC	CDS	9
	199	(ATT)4	46580	46591	trnT-UGU_trnL-UAA	LSC	IGS	12
	200	(ATT)4	46595	46606	trnT-UGU_trnL-UAA	LSC	IGS	12
	201	(AAT)3	46674	46682	trnT-UGU_trnL-UAA	LSC	IGS	9
	202	(TTA)3	50609	50612	ndhC_trnV-UAC	LSC	IGS	9
	203	(TTA)3	51120	51128	trnV-UAC_intron	LSC	intron	9
	204	(ATA)3	54066	54074	atpB_rbcL	LSC	IGS	9
	205	(TTG)3	54720	54728	atpB_rbcL	LSC	IGS	9
	206	(GCT)3	56131	56139	rbcL	LSC	CDS	9
	207	(TTA)3	56545	56553	rbcL_accD	LSC	IGS	9
	208	(GGA)3	57600	57608	accD	LSC	CDS	9
	209	(TCT)3	58439	58447	accD_psaI	LSC	IGS	9
	210	(TAT)3	58875	58883	accD_psaI	LSC	IGS	9
	211	(TAT)4	58892	58903	accD_psaI	LSC	IGS	12
	212	(AAT)3	58974	58982	accD_psaI	LSC	IGS	9
	213	(TTC)3	62757	62765	petA	LSC	CDS	9
	214	(AAT)3	63277	63285	petA_psbJ	LSC	IGS	9
[truncated: 289 more rows]
