# Supplementary material for: Detecting useful genetic markers and reconstructing the phylogeny of an important medicinal resource plant, Artemisia selengensis, based on chloroplast genomics
Source: PLoS One. 2019 Feb 4;14(2):e0211340. doi: 10.1371/journal.pone.0211340 (PMC6361438; doi:10.1371/journal.pone.0211340)
Supplement: S6 Table — (XLSX) [file pone.0211340.s006.xlsx]

## Sheet: Long Repeats
Supplementary Table S6: Longer dispersed repeats in the nine Asteraceae chloroplast genomes investigated in this study.
Species	Num.	Repeat class	Position of the first copy				Position of the second copy				Size of repeat (in bp)
			Start	Localisation			Start	Localisation
Artemisia selengensis	1	F	5003	trnK-UUU_rps16	LSC	IGS	5018	trnK-UUU_rps16	LSC	IGS	33
	2	F	8416	psbI_trnS-GCU+trnS-GCU	LSC	IGS+tRNA	34774	psbC_trnS-UGA+trnS-UGA	LSC	IGS+tRNA	32
	3	F	37989	psaB	LSC	CDS	40213	psaA	LSC	CDS	32
	4	F	38000	psaB	LSC	CDS	40224	psaA	LSC	CDS	30
	5	F	42982	ycf3_intron	LSC	intron	96927	rps12_ycf15	IRa	IGS	41
	6	F	42984	ycf3_intron	LSC	intron	118226	ndhA_intron	SSC	intron	39
	7	F	42987	ycf3_intron	LSC	intron	93878	ndhB_intron	IRa	intron	35
	8	F	56241	rbcL+rbcL_accD	LSC	IGS+CDS	56265	rbcL_accD	LSC	IGS	30
	9	F	57417	accD	LSC	CDS	57453	accD	LSC	CDS	36
	10	F	57417	accD	LSC	CDS	57435	accD	LSC	CDS	54
	11	F	58443	accD_psaI	LSC	IGS	58464	accD_psaI	LSC	IGS	31
	12	F	66373	psaJ_rpl33	LSC	IGS	98090	ycf15_trnV-GAC	IRa	IGS	30
	13	F	86583	ycf2	IRa	CDS	147526	ycf2	IRb	CDS	30
	14	F	90153	ycf2	IRa	CDS	90189	ycf2	IRa	CDS	42
	15	F	90153	ycf2	IRa	CDS	90171	ycf2	IRa	CDS	60
	16	F	90165	ycf2	IRa	CDS	90201	ycf2	IRa	CDS	30
	17	F	90168	ycf2	IRa	CDS	90186	ycf2	IRa	CDS	45
	18	F	96929	rps12_ycf15	IRa	IGS	118226	ndhA_intron	SSC	intron	39
	19	F	105820	rrn4.5_rrn5	IRa	IGS	105852	rrn4.5_rrn5	IRa	IGS	30
	20	F	128253	rrn5_rrn4.5	IRb	IGS	128285	rrn5_rrn4.5	IRb	IGS	30
	21	F	143904	ycf2	IRb	CDS	143940	ycf2	IRb	CDS	42
	22	F	143904	ycf2	IRb	CDS	143922	ycf2	IRb	CDS	60
	23	P	8418	psbI_trnS-GCU+trnS-GCU	LSC	IGS+tRNA	44674	trnS-GGA	LSC	tNRA	30
	24	P	34776	psbC_trnS-UGA+trnS-UGA	LSC	IGS+tRNA	44674	trnS-GGA	LSC	tNRA	30
	25	P	42982	ycf3_intron	LSC	intron	137167	ycf15_rps12	IRb	IGS	41
	26	P	42987	ycf3_intron	LSC	intron	140222	ndhB_intron	IRb	intron	35
	27	P	66373	psaJ_rpl33	LSC	IGS	136015	trnV-GAC_ycf15	IRb	IGS	30
	28	P	73088	psbT_psbN+psbN	LSC	IGS+CDS	73088	psbT_psbN+psbN	LSC	IGS+CDS	48
	29	P	90153	ycf2	IRa	CDS	143904	ycf2	IRb	CDS	42
	30	P	90153	ycf2	IRa	CDS	143904	ycf2	IRb	CDS	60
	31	P	90165	ycf2	IRa	CDS	143904	ycf2	IRb	CDS	30
	32	P	90168	ycf2	IRa	CDS	143904	ycf2	IRb	CDS	45
	33	P	90171	ycf2	IRa	CDS	143922	ycf2	IRb	CDS	60
	34	P	90186	ycf2	IRa	CDS	143922	ycf2	IRb	CDS	45
	35	P	90189	ycf2	IRa	CDS	143940	ycf2	IRb	CDS	42
	36	P	90201	ycf2	IRa	CDS	143940	ycf2	IRb	CDS	30
	37	P	105820	rrn4.5_rrn5	IRa	IGS	128253	rrn5_rrn4.5	IRb	IGS	30
	38	P	105852	rrn4.5_rrn5	IRa	IGS	128285	rrn5_rrn4.5	IRb	IGS	30
	39	P	115110	ndhD_psaC	SSC	IGS	115110	ndhD_psaC	SSC	IGS	43
	40	P	118226	ndhA_intron	SSC	intron	137167	ycf15_rps12	IRb	IGS	39
	41	T	105821	rrn4.5_rrn5	IRa	IGS					32
	42	T	128254	rrn5_rrn4.5	IRb	IGS					32
Artemisia capillaris	1	F	8426	psbI_trnS-GCU+trnS-GCU	LSC	IGS+tRNA	34759	psbC_trnS-UGA+trnS-UGA	LSC	IGS+tRNA	31
	2	F	37963	psaB	LSC	CDS	40187	psaA	LSC	CDS	32
	3	F	37974	psaB	LSC	CDS	40198	psaA	LSC	CDS	30
	4	F	42960	ycf3_intron	LSC	intron	96823	rps12_ycf15	IRa	IGS	41
	5	F	42962	ycf3_intron	LSC	intron	118120	ndhA_intron	SSC	intron	39
	6	F	42965	ycf3_intron	LSC	intron	93774	ndhB_intron	IRa	intron	35
	7	F	56193	rbcL+rbcL_accD	LSC	IGS+CDS	56217	rbcL_accD	LSC	IGS	30
	8	F	66261	psaJ_rpl33	LSC	IGS	97986	ycf15_trnV-GAC	IRa	IGS	30
	9	F	86479	ycf2	IRa	CDS	147372	ycf2	IRb	CDS	30
	10	F	90049	ycf2	IRa	CDS	90085	ycf2	IRa	CDS	42
	11	F	90049	ycf2	IRa	CDS	90067	ycf2	IRa	CDS	60
	12	F	90062	ycf2	IRa	CDS	90098	ycf2	IRa	CDS	30
	13	F	90064	ycf2	IRa	CDS	90082	ycf2	IRa	CDS	45
	14	F	96825	rps12_ycf15	IRa	IGS	118120	ndhA_intron	SSC	intron	39
	15	F	105716	rrn4.5_rrn5	IRa	IGS	105748	rrn4.5_rrn5	IRa	IGS	30
	16	F	128099	rrn5_rrn4.5	IRb	IGS	128131	rrn5_rrn4.5	IRb	IGS	30
	17	F	143750	ycf2	IRb	CDS	143786	ycf2	IRb	CDS	42
	18	F	143750	ycf2	IRb	CDS	143768	ycf2	IRb	CDS	60
	19	P	8427	psbI_trnS-GCU+trnS-GCU	LSC	IGS+tRNA	44641	trnS-GGA+trnS-GGA_rps4	LSC	IGS+tRNA	30
	20	P	34760	psbC_trnS-UGA+trnS-UGA	LSC	IGS+tRNA	44641	trnS-GGA+trnS-GGA_rps4	LSC	IGS+tRNA	30
	21	P	42960	ycf3_intron	LSC	intron	137013	ycf15_rps12	IRb	IGS	41
	22	P	42965	ycf3_intron	LSC	intron	140068	ndhB_intron	IRb	intron	35
	23	P	66261	psaJ_rpl33	LSC	IGS	135861	trnV-GAC_ycf15	IRb	IGS	30
	24	P	72980	psbT_psbN	LSC	IGS	72980	psbT_psbN	LSC	IGS	48
	25	P	90049	ycf2	IRa	CDS	143750	ycf2	IRb	CDS	42
	26	P	90049	ycf2	IRa	CDS	143750	ycf2	IRb	CDS	60
	27	P	90062	ycf2	IRa	CDS	143749	ycf2	IRb	CDS	30
	28	P	90064	ycf2	IRa	CDS	143750	ycf2	IRb	CDS	45
	29	P	90067	ycf2	IRa	CDS	143768	ycf2	IRb	CDS	60
	30	P	90082	ycf2	IRa	CDS	143768	ycf2	IRb	CDS	45
	31	P	90085	ycf2	IRa	CDS	143786	ycf2	IRb	CDS	42
	32	P	90098	ycf2	IRa	CDS	143785	ycf2	IRb	CDS	30
	33	P	105716	rrn4.5_rrn5	IRa	IGS	128099	rrn5_rrn4.5	IRb	IGS	30
	34	P	105748	rrn4.5_rrn5	IRa	IGS	128131	rrn5_rrn4.5	IRb	IGS	30
	35	P	115010	ndhD_psaC	SSC	IGS	115010	ndhD_psaC	SSC	IGS	43
	36	P	118120	ndhA_intron	SSC	intron	137013	ycf15_rps12	IRb	IGS	39
	37	T	105717	rrn4.5_rrn5	IRa	IGS					32
	38	T	128100	rrn5_rrn4.5	IRb	IGS					32
Artemisia frigida	1	F	5019	trnK-UUU_rps16	LSC	IGS	5034	trnK-UUU_rps16	LSC	IGS	33
	2	F	8441	psbI_trnS-GCU+trnS-GCU	LSC	IGS+tRNA	34788	psbC_trnS-UGA+trnS-UGA	LSC	IGS+tRNA	32
	3	F	27926	atpF_atpA	LSC	IGS	29521	atpA_trnR-UCU	LSC	IGS	30
	4	F	37989	psaB	LSC	CDS	40213	psaA	LSC	CDS	32
	5	F	38000	psaB	LSC	CDS	40224	psaA	LSC	CDS	30
	6	F	42994	ycf3_intron	LSC	intron	96732	rps12_ycf15	IRa	IGS	41
	7	F	42996	ycf3_intron	LSC	intron	118042	ndhA_intron	SSC	intron	39
	8	F	42999	ycf3_intron	LSC	intron	93683	ndhB_intron	IRa	intron	35
	9	F	56190	rbcL+rbcL_accD	LSC	IGS+CDS	56214	rbcL_accD	LSC	IGS	30
	10	F	66201	psaJ_rpl33	LSC	IGS	97916	ycf15_trnV-GAC	IRa	IGS	30
	11	F	86397	ycf2	IRa	CDS	147393	ycf2	IRb	CDS	30
	12	F	89967	ycf2	IRa	CDS	90003	ycf2	IRa	CDS	42
	13	F	89967	ycf2	IRa	CDS	89985	ycf2	IRa	CDS	60
	14	F	89979	ycf2	IRa	CDS	90015	ycf2	IRa	CDS	30
	15	F	89982	ycf2	IRa	CDS	90000	ycf2	IRa	CDS	45
	16	F	96734	rps12_ycf15	IRa	IGS	118042	ndhA_intron	SSC	intron	39
	17	F	105646	rrn4.5_rrn5	IRa	IGS	105678	rrn4.5_rrn5	IRa	IGS	30
	18	F	121294	rps15_ycf1	SSC	IGS	121295	rps15_ycf1	SSC	IGS	30
	19	F	122447	ycf1	SSC	CDS	122777	ycf1	SSC	CDS	36
	20	F	128108	rrn5_rrn4.5	IRb	IGS	128140	rrn5_rrn4.5	IRb	IGS	30
	21	F	143771	ycf2	IRb	CDS	143807	ycf2	IRb	CDS	42
	22	F	143771	ycf2	IRb	CDS	143789	ycf2	IRb	CDS	60
	23	F	143779	ycf2	IRb	CDS	143815	ycf2	IRb	CDS	34
	24	F	143779	ycf2	IRb	CDS	143797	ycf2	IRb	CDS	52
	25	P	8443	psbI_trnS-GCU+trnS-GCU	LSC	IGS+tRNA	44679	trnS-GGA	LSC	tRNA	30
	26	P	34790	psbC_trnS-UGA+trnS-UGA	LSC	IGS+tRNA	44679	trnS-GGA	LSC	tRNA	30
	27	P	42994	ycf3_intron	LSC	intron	137043	ycf15_rps12	IRb	IGS	41
	28	P	42999	ycf3_intron	LSC	intron	140098	ndhB_intron	IRb	intron	35
	29	P	66201	psaJ_rpl33	LSC	IGS	135870	trnV-GAC_ycf15	IRb	IGS	30
	30	P	72915	psbT_psbN+psbN	LSC	IGS+CDS	72915	psbT_psbN+psbN	LSC	IGS+CDS	48
	31	P	89967	ycf2	IRa	CDS	143771	ycf2	IRb	CDS	42
	32	P	89967	ycf2	IRa	CDS	143771	ycf2	IRb	CDS	60
	33	P	89979	ycf2	IRa	CDS	143771	ycf2	IRb	CDS	30
	34	P	89982	ycf2	IRa	CDS	143771	ycf2	IRb	CDS	45
	35	P	89985	ycf2	IRa	CDS	143789	ycf2	IRb	CDS	60
	36	P	90000	ycf2	IRa	CDS	143789	ycf2	IRb	CDS	45
	37	P	90003	ycf2	IRa	CDS	143807	ycf2	IRb	CDS	42
	38	P	90015	ycf2	IRa	CDS	143807	ycf2	IRb	CDS	30
	39	P	105646	rrn4.5_rrn5	IRa	IGS	128108	rrn5_rrn4.5	IRb	IGS	30
	40	P	105678	rrn4.5_rrn5	IRa	IGS	128140	rrn5_rrn4.5	IRb	IGS	30
	41	P	114927	ndhD_psaC	SSC	IGS	114927	ndhD_psaC	SSC	IGS	43
	42	P	118042	ndhA_intron	SSC	intron	137043	ycf15_rps12	IRb	IGS	39
	43	R	121291	rps15_ycf1	SSC	IGS	121291	rps15_ycf1	SSC	IGS	31
	44	T	105647	rrn4.5_rrn5	IRa	IGS					32
	45	T	128109	rrn5_rrn4.5	IRb	IGS					32
Artemisia gmelinii	1	C	5729	rps16_intron	LSC	intron	64325	psbE_petL	LSC	IGS	30
	2	F	160	trnH-GUG_psbA	LSC	IGS	201	trnH-GUG_psbA	LSC	IGS	63
	3	F	8541	psbI_trnS-GCU+trnS-GCU	LSC	IGS+tRNA	34904	psbC_trnS-UGA+trnS-UGA	LSC	IGS+tRNA	32
	4	F	38113	psaB	LSC	CDS	40337	psaA	LSC	CDS	32
	5	F	38124	psaB	LSC	CDS	40348	psaA	LSC	CDS	30
	6	F	43152	ycf3_intron	LSC	intron	97063	rps12_ycf15	IRa	IGS	41
	7	F	43154	ycf3_intron	LSC	intron	118355	ndhA_intron	SSC	intron	39
	8	F	43157	ycf3_intron	LSC	intron	94014	ndhB_intron	IRa	intron	35
	9	F	56379	rbcL+rbcL_accD	LSC	IGS+CDS	56403	rbcL_accD	LSC	IGS	30
	10	F	66468	psaJ_rpl33	LSC	IGS	98227	ycf15_trnV-GAC	IRa	IGS	30
	11	F	86719	ycf2	IRa	CDS	147634	ycf2	IRb	CDS	30
	12	F	90289	ycf2	IRa	CDS	90325	ycf2	IRa	CDS	42
	13	F	90289	ycf2	IRa	CDS	90307	ycf2	IRa	CDS	60
	14	F	90301	ycf2	IRa	CDS	90337	ycf2	IRa	CDS	30
	15	F	90304	ycf2	IRa	CDS	90322	ycf2	IRa	CDS	45
	16	F	97065	rps12_ycf15	IRa	IGS	118355	ndhA_intron	SSC	intron	39
	17	F	105958	rrn4.5_rrn5	IRa	IGS	105990	rrn4.5_rrn5	IRa	IGS	30
	18	F	128359	rrn5_rrn4.5	IRb	IGS	128391	rrn5_rrn4.5	IRb	IGS	30
	19	F	144012	ycf2	IRb	CDS	144048	ycf2	IRb	CDS	42
	20	F	144012	ycf2	IRb	CDS	144030	ycf2	IRb	CDS	60
	21	P	8543	psbI_trnS-GCU+trnS-GCU	LSC	IGS+tRNA	44844	trnS-GGA	LSC	tRNA	30
	22	P	31583	trnT-GGU_psbD	LSC	IGS	31583	trnT-GGU_psbD	LSC	IGS	30
	23	P	34906	psbC_trnS-UGA+trnS-UGA	LSC	IGS+tRNA	44844	trnS-GGA	LSC	tRNA	30
	24	P	41680	psaA_ycf3	LSC	IGS	41680	psaA_ycf3	LSC	IGS	31
	25	P	43152	ycf3_intron	LSC	intron	137275	ycf15_rps12	IRb	IGS	41
	26	P	43157	ycf3_intron	LSC	intron	140330	ndhB_intron	IRb	intron	35
	27	P	66468	psaJ_rpl33	LSC	IGS	136122	trnV-GAC_ycf15	IRb	IGS	30
	28	P	73203	psbT_psbN+psbN	LSC	IGS+CDS	73203	psbT_psbN+psbN	LSC	IGS+CDS	48
	29	P	90289	ycf2	IRa	CDS	144012	ycf2	IRb	CDS	42
	30	P	90289	ycf2	IRa	CDS	144012	ycf2	IRb	CDS	60
	31	P	90301	ycf2	IRa	CDS	144012	ycf2	IRb	CDS	30
	32	P	90304	ycf2	IRa	CDS	144012	ycf2	IRb	CDS	45
	33	P	90307	ycf2	IRa	CDS	144030	ycf2	IRb	CDS	60
	34	P	90322	ycf2	IRa	CDS	144030	ycf2	IRb	CDS	45
	35	P	90325	ycf2	IRa	CDS	144048	ycf2	IRb	CDS	42
	36	P	90337	ycf2	IRa	CDS	144048	ycf2	IRb	CDS	30
	37	P	105958	rrn4.5_rrn5	IRa	IGS	128359	rrn5_rrn4.5	IRb	IGS	30
	38	P	105990	rrn4.5_rrn5	IRa	IGS	128391	rrn5_rrn4.5	IRb	IGS	30
	39	P	115232	ndhD_psaC	SSC	IGS	115232	ndhD_psaC	SSC	IGS	43
	40	P	118355	ndhA_intron	SSC	intron	137275	ycf15_rps12	IRb	IGS	39
	41	T	161	trnH-GUG_psbA	LSC	IGS					41
	42	T	105959	rrn4.5_rrn5	IRa	IGS					32
	43	T	128360	rrn5_rrn4.5	IRb	IGS					32
Artemisia montana	1	F	1938	trnK-UUU_intron	LSC	intron	1942	trnK-UUU_intron	LSC	intron	30
	2	F	5025	trnK-UUU_rps16	LSC	IGS	5040	trnK-UUU_rps16	LSC	IGS	33
	3	F	8451	psbI_trnS-GCU+trnS-GCU	LSC	IGS+tRNA	34791	psbC_trnS-UGA+trnS-UGA	LSC	IGS+tRNA	32
	4	F	37995	psaB	LSC	CDS	40219	psaA	LSC	CDS	32
	5	F	38006	psaB	LSC	CDS	40230	psaA	LSC	CDS	30
	6	F	42998	ycf3_intron	LSC	intron	96875	rps7_ycf15	IRa	IGS	41
	7	F	43000	ycf3_intron	LSC	intron	118147	ndhA_intron	SSC	intron	39
	8	F	43003	ycf3_intron	LSC	intron	93826	ndhB_intron	IRa	intron	35
	9	F	56201	rbcL+rbcL_accD	LSC	IGS+CDS	56225	rbcL_accD	LSC	IGS	30
	10	F	66286	psaJ_rpl33	LSC	IGS	98038	ycf15_trnV-GAC	IRa	IGS	30
	11	F	86531	ycf2	IRa	CDS	147446	ycf2	IRb	CDS	30
	12	F	90101	ycf2	IRa	CDS	90137	ycf2	IRa	CDS	42
	13	F	90101	ycf2	IRa	CDS	90119	ycf2	IRa	CDS	60
	14	F	90113	ycf2	IRa	CDS	90149	ycf2	IRa	CDS	30
	15	F	90116	ycf2	IRa	CDS	90134	ycf2	IRa	CDS	45
	16	F	96877	rps7_ycf15	IRa	IGS	118147	ndhA_intron	SSC	intron	39
	17	F	105768	rrn4.5_rrn5	IRa	IGS	105800	rrn4.5_rrn5	IRa	IGS	30
	18	F	128173	rrn5_rrn4.5	IRb	IGS	128205	rrn5_rrn4.5	IRb	IGS	30
	19	F	143824	ycf2	IRb	CDS	143860	ycf2	IRb	CDS	42
	20	F	143824	ycf2	IRb	CDS	143842	ycf2	IRb	CDS	60
	21	P	8453	psbI_trnS-GCU+trnS-GCU	LSC	IGS+tRNA	44685	trnS-GGA	LSC	tRNA	30
	22	P	34793	psbC_trnS-UGA+trnS-UGA	LSC	IGS+tRNA	44685	trnS-GGA	LSC	tRNA	30
	23	P	42998	ycf3_intron	LSC	intron	137087	ycf15_rps12	IRb	IGS	41
	24	P	43003	ycf3_intron	LSC	intron	140142	ndhB_intron	IRb	intron	35
	25	P	66286	psaJ_rpl33	LSC	IGS	135935	trnV-GAC_ycf15	IRb	IGS	30
	26	P	73015	psbT_psbN	LSC	IGS	73015	psbT_psbN	LSC	IGS	48
	27	P	90101	ycf2	IRa	CDS	143824	ycf2	IRb	CDS	42
	28	P	90101	ycf2	IRa	CDS	143824	ycf2	IRb	CDS	60
	29	P	90113	ycf2	IRa	CDS	143824	ycf2	IRb	CDS	30
	30	P	90116	ycf2	IRa	CDS	143824	ycf2	IRb	CDS	45
	31	P	90119	ycf2	IRa	CDS	143842	ycf2	IRb	CDS	60
	32	P	90134	ycf2	IRa	CDS	143842	ycf2	IRb	CDS	45
	33	P	90137	ycf2	IRa	CDS	143860	ycf2	IRb	CDS	42
	34	P	90149	ycf2	IRa	CDS	143860	ycf2	IRb	CDS	30
	35	P	105768	rrn4.5_rrn5	IRa	IGS	128173	rrn5_rrn4.5	IRb	IGS	30
	36	P	105800	rrn4.5_rrn5	IRa	IGS	128205	rrn5_rrn4.5	IRb	IGS	30
	37	P	115033	ndhD_psaC	SSC	IGS	115033	ndhD_psaC	SSC	IGS	43
	38	P	118147	ndhA_intron	SSC	intron	137087	ycf15_rps12	IRb	IGS	39
	39	R	10246	petN_psbM	LSC	IGS	10246	petN_psbM	LSC	IGS	31
	40	T	105769	rrn4.5_rrn5	IRa	IGS					32
	41	T	128174	rrn5_rrn4.5	IRb	IGS					32
Chrysanthemum boreale	1	F	27957	atpF_atpA	LSC	IGS	27958	atpF_atpA	LSC	IGS	30
	2	F	38027	psaB	LSC	CDS	40251	psaA	LSC	CDS	30
	3	F	56214	rbcL+rbcL_accD	LSC	IGS+CDS	56238	rbcL_accD	LSC	IGS	30
	4	F	66274	psaJ_rpl33	LSC	IGS	97981	ycf15_trnV-GAC	IRa	IGS	30
	5	F	86474	ycf2	IRa	CDS	147329	ycf2	IRb	CDS	30
	6	F	90056	ycf2	IRa	CDS	90092	ycf2	IRa	CDS	30
	7	F	105711	rrn4.5_rrn5	IRa	IGS	105743	rrn4.5_rrn5	IRa	IGS	30
	8	F	128056	rrn5_rrn4.5	IRb	IGS	128088	rrn5_rrn4.5	IRb	IGS	30
	9	F	27945	atpF_atpA	LSC	IGS	27949	atpF_atpA	LSC	IGS	31
	10	F	8444	psbI_trnS-GCU+trnS-GCU	LSC	IGS+tRNA	34808	psbC_trnS-UGA+trnS-UGA	LSC	IGS+tRNA	32
	11	F	30807	trnR-UCU_trnT-GGU	LSC	IGS	30828	trnR-UCU_trnT-GGU	LSC	IGS	32
	12	F	38016	psaB	LSC	CDS	40240	psaA	LSC	CDS	32
	13	F	5023	trnK-UUU_rps16	LSC	IGS	5038	trnK-UUU_rps16	LSC	IGS	33
	14	F	43047	ycf3_intron	LSC	intron	93769	ndhB_intron	IRa	intron	35
	15	F	115699	ndhA_intron	SSC	intron	136970	ycf15_rps12	IRb	IGS	39
	16	F	43042	ycf3_intron	LSC	intron	96818	rps7_ycf15	IRa	IGS	41
	17	F	90044	ycf2	IRa	CDS	90080	ycf2	IRa	CDS	42
	18	F	143707	ycf2	IRb	CDS	143743	ycf2	IRb	CDS	42
	19	F	90059	ycf2	IRa	CDS	90077	ycf2	IRa	CDS	45
	20	F	90044	ycf2	IRa	CDS	90062	ycf2	IRa	CDS	60
	21	F	143707	ycf2	IRb	CDS	143725	ycf2	IRb	CDS	60
	22	P	8446	psbI_trnS-GCU+trnS-GCU	LSC	IGS+tRNA	44731	trnS-GGA	LSC	tRNA	30
	23	P	34810	psbC_trnS-UGA+trnS-UGA	LSC	IGS+tRNA	44731	trnS-GGA	LSC	tRNA	30
	24	P	66274	psaJ_rpl33	LSC	IGS	135818	trnV-GAC_ycf15	IRb	IGS	30
	25	P	90056	ycf2	IRa	CDS	143707	ycf2	IRb	CDS	30
	26	P	90092	ycf2	IRa	CDS	143743	ycf2	IRb	CDS	30
	27	P	105711	rrn4.5_rrn5	IRa	IGS	128056	rrn5_rrn4.5	IRb	IGS	30
	28	P	105743	rrn4.5_rrn5	IRa	IGS	128088	rrn5_rrn4.5	IRb	IGS	30
	29	P	43047	ycf3_intron	LSC	intron	140025	ndhB_intron	IRb	intron	35
	30	P	96820	rps7_ycf15	IRa	IGS	115699	ndhA_intron	SSC	intron	39
	31	P	43044	ycf3_intron	LSC	intron	115699	ndhA_intron	SSC	intron	39
	32	P	43042	ycf3_intron	LSC	intron	136970	ycf15_rps12	IRb	IGS	41
	33	P	90044	ycf2	IRa	CDS	143707	ycf2	IRb	CDS	42
	34	P	90080	ycf2	IRa	CDS	143743	ycf2	IRb	CDS	42
	35	P	90059	ycf2	IRa	CDS	143707	ycf2	IRb	CDS	45
	36	P	90077	ycf2	IRa	CDS	143725	ycf2	IRb	CDS	45
	37	P	72992	psbT_psbN	LSC	IGS	72992	psbT_psbN	LSC	IGS	48
	38	P	90044	ycf2	IRa	CDS	143707	ycf2	IRb	CDS	60
	39	P	90062	ycf2	IRa	CDS	143725	ycf2	IRb	CDS	60
	40	R	27949	atpF_atpA	LSC	IGS	79194	rps8_rpl14	LSC	IGS	30
	41	R	64143	psbE_petL	LSC	IGS	64143	psbE_petL	LSC	IGS	30
	42	T	105712	rrn4.5_rrn5	IRa	IGS					32
	43	T	128057	rrn5_rrn4.5	IRb	IGS					32
Soliva sessilis	1	F	29554	trnR-UCU_trnG-UCC	LSC	IGS	29636	trnR-UCU_trnG-UCC	LSC	IGS	30
	2	F	70775	clpP_psbB	LSC	IGS	82671	rpl22_rps19	LSC	IGS	30
	3	F	89936	ycf2	IRa	CDS	89972	ycf2	IRa	CDS	30
	4	F	105627	rrn4.5_rrn5	IRa	IGS	105659	rrn4.5_rrn5	IRa	IGS	30
	5	F	115671	ndhA_intron	SSC	intron	136987	trnV-GAC_rps12	IRb	IGS	30
	6	F	117150	ndhI_ndhG	SSC	IGS	117173	ndhI_ndhG	SSC	IGS	30
	7	F	128053	rrn5_rrn4.5	IRb	IGS	128085	rrn5_rrn4.5	IRb	IGS	30
	8	F	5065	trnK-UUU_rps16	LSC	IGS	5087	trnK-UUU_rps16	LSC	IGS	31
	9	F	42824	ycf3_intron	LSC	intron	96733	rps12_trnV-GAC	IRa	IGS	31
	10	F	45590	rps4_trnT-UGU	LSC	IGS	45623	rps4_trnT-UGU	LSC	IGS	31
	11	F	8498	psbI_trnS-GCU+trnS-GCU	LSC	IGS+tRNA	34637	psbC_trnS-UGA+trnS-UGA	LSC	IGS+tRNA	32
	12	F	37798	psaB	LSC	CDS	40022	psaA	LSC	CDS	32
	13	F	42819	ycf3_intron	LSC	intron	93674	ndhB_intron	IRa	intron	35
	14	F	115663	ndhA_intron	SSC	intron	140033	ndhB_intron	IRb	intron	35
	15	F	115662	ndhA_intron	SSC	intron	136978	trnV-GAC_rps12	IRb	IGS	39
	16	F	42814	ycf3_intron	LSC	intron	96723	rps12_trnV-GAC	IRa	IGS	41
	17	F	89924	ycf2	IRa	CDS	89960	ycf2	IRa	CDS	42
	18	F	143740	ycf2	IRb	CDS	143776	ycf2	IRb	CDS	42
	19	F	89939	ycf2	IRa	CDS	89957	ycf2	IRa	CDS	45
	20	F	51770	trnM-CAU+trnM-CAU_atpE	LSC	IGS+tRNA	51794	trnM-CAU_atpE	LSC	IGS	48
	21	F	89924	ycf2	IRa	CDS	89942	ycf2	IRa	CDS	60
	22	F	143740	ycf2	IRb	CDS	143758	ycf2	IRb	CDS	60
	23	P	8500	psbI_trnS-GCU+trnS-GCU	LSC	IGS+tRNA	44528	trnS-GCU	LSC	tRNA	30
	24	P	34639	psbC_trnS-UGA+trnS-UGA	LSC	IGS+tRNA	44528	trnS-GCU	LSC	tRNA	30
	25	P	46039	trnT-UGU_trnL-UAA	LSC	IGS	46039	trnT-UGU_trnL-UAA	LSC	IGS	30
	26	P	89936	ycf2	IRa	CDS	143740	ycf2	IRb	CDS	30
	27	P	89972	ycf2	IRa	CDS	143776	ycf2	IRb	CDS	30
	28	P	105627	rrn4.5_rrn5	IRa	IGS	128053	rrn5_rrn4.5	IRb	IGS	30
	29	P	105659	rrn4.5_rrn5	IRa	IGS	128085	rrn5_rrn4.5	IRb	IGS	30
	30	P	42824	ycf3_intron	LSC	intron	136978	trnV-GAC_rps12	IRb	IGS	31
	31	P	59516	ycf4_cemA	LSC	IGS	59516	ycf4_cemA	LSC	IGS	31
	32	P	96733	rps12_trnV-GAC	IRa	IGS	115662	ndhA_intron	SSC	intron	31
	33	P	42819	ycf3_intron	LSC	intron	140033	ndhB_intron	IRb	intron	35
	34	P	93674	ndhB_intron	IRa	intron	115663	ndhA_intron	SSC	intron	35
	35	P	42816	ycf3_intron	LSC	intron	115662	ndhA_intron	SSC	intron	39
	36	P	96725	rps12_trnV-GAC	IRa	IGS	115662	ndhA_intron	SSC	intron	39
	37	P	42814	ycf3_intron	LSC	intron	136978	trnV-GAC_rps12	IRb	IGS	41
	38	P	46184	trnT-UGU_trnL-UAA	LSC	IGS	46184	trnT-UGU_trnL-UAA	LSC	IGS	41
	39	P	89924	ycf2	IRa	CDS	143740	ycf2	IRb	CDS	42
	40	P	89960	ycf2	IRa	CDS	143776	ycf2	IRb	CDS	42
	41	P	118833	psaC_ndhD	SSC	IGS	118833	psaC_ndhD	SSC	IGS	43
	42	P	89939	ycf2	IRa	CDS	143740	ycf2	IRb	CDS	45
	43	P	89957	ycf2	IRa	CDS	143758	ycf2	IRb	CDS	45
	44	P	73022	psbT_psbN	LSC	IGS	73022	psbT_psbN	LSC	IGS	46
	45	P	9996	petN_psbM	LSC	IGS	9996	petN_psbM	LSC	IGS	50
	46	P	89924	ycf2	IRa	CDS	143740	ycf2	IRb	CDS	60
	47	P	89942	ycf2	IRa	CDS	143758	ycf2	IRb	CDS	60
	48	R	59517	ycf4_cemA	LSC	IGS	59517	ycf4_cemA	LSC	IGS	30
	49	C	59515	ycf4_cemA	LSC	IGS	59516	ycf4_cemA	LSC	IGS	31
	50	T	105628	rrn4.5_rrn5	IRa	IGS					32
	51	T	128054	rrn5_rrn4.5	IRb	IGS					32
	52	T	45591	rps4_trnT-UGU	LSC	IGS					33
Diplostephium glutinosum	1	F	91209	ycf2	IRa	CDS	91245	ycf2	IRa	CDS	30
	2	F	98949	rps12_trnV-GAC	IRa	IGS	98980	rps12_trnV-GAC	IRa	IGS	31
	3	F	137172	trnV-GAC_rps12	IRb	IGS	137203	trnV-GAC_rps12	IRb	IGS	31
	4	F	8420	psbI_trnS-GCU+trnS-GCU	LSC	IGS+tRNA	35136	psbC_trnS-UGA+trnS-UGA	LSC	IGS+tRNA	32
	5	F	38334	psaB	LSC	CDS	40558	psaA	LSC	CDS	32
	6	F	60574	ycf4_cemA	LSC	IGS	60590	ycf4_cemA	LSC	IGS	32
	7	F	106920	rrn4.5_rrn5	IRa	IGS	106952	rrn4.5_rrn5	IRa	IGS	32
	8	F	129199	rrn5_rrn4.5	IRb	IGS	129231	rrn5_rrn4.5	IRb	IGS	32
	9	F	116964	ndhA_intron	SSC	intron	138132	trnV-GAC_rps12	IRb	IGS	39
	10	F	43390	ycf3_intron	LSC	intron	98010	rps12_trnV-GAC	IRa	IGS	41
	11	F	91197	ycf2	IRa	CDS	91233	ycf2	IRa	CDS	42
	12	F	144908	ycf2	IRb	CDS	144944	ycf2	IRb	CDS	42
	13	F	91212	ycf2	IRa	CDS	91230	ycf2	IRa	CDS	45
	14	F	91197	ycf2	IRa	CDS	91215	ycf2	IRa	CDS	60
	15	F	144908	ycf2	IRb	CDS	144926	ycf2	IRb	CDS	60
	16	P	5475	rps16_intron	LSC	intron	65117	psbE_petL	LSC	IGS	30
	17	P	8422	psbI_trnS-GCU+trnS-GCU	LSC	IGS+tRNA	45083	trnS-GCU	LSC	tRNA	30
	18	P	35138	psbC_trnS-UGA+trnS-UGA	LSC	IGS+tRNA	45083	trnS-GCU	LSC	tRNA	30
	19	P	91209	ycf2	IRa	CDS	144908	ycf2	IRb	CDS	30
	20	P	91245	ycf2	IRa	CDS	144944	ycf2	IRb	CDS	30
	21	P	83693	rpl22_rps19	LSC	IGS	83693	rpl22_rps19	LSC	IGS	31
	22	P	98949	rps12_trnV-GAC	IRa	IGS	137172	trnV-GAC_rps12	IRb	IGS	31
	23	P	98980	rps12_trnV-GAC	IRa	IGS	137203	trnV-GAC_rps12	IRb	IGS	31
	24	P	10373	petN_psbM	LSC	IGS	10383	petN_psbM	LSC	IGS	32
	25	P	106920	rrn4.5_rrn5	IRa	IGS	129199	rrn5_rrn4.5	IRb	IGS	32
	26	P	106952	rrn4.5_rrn5	IRa	IGS	129231	rrn5_rrn4.5	IRb	IGS	32
	27	P	43392	ycf3_intron	LSC	intron	116964	ndhA_intron	SSC	intron	39
	28	P	98012	rps12_trnV-GAC	IRa	IGS	116964	ndhA_intron	SSC	intron	39
	29	P	43390	ycf3_intron	LSC	intron	138132	trnV-GAC_rps12	IRb	IGS	41
	30	P	91197	ycf2	IRa	CDS	144908	ycf2	IRb	CDS	42
	31	P	91233	ycf2	IRa	CDS	144944	ycf2	IRb	CDS	42
	32	P	91212	ycf2	IRa	CDS	144908	ycf2	IRb	CDS	45
	33	P	91230	ycf2	IRa	CDS	144926	ycf2	IRb	CDS	45
	34	P	73987	psbT_psbN	LSC	IGS	73987	psbT_psbN	LSC	IGS	48
	35	P	91197	ycf2	IRa	CDS	144908	ycf2	IRb	CDS	60
	36	P	91215	ycf2	IRa	CDS	144926	ycf2	IRb	CDS	60
	37	R	30975	trnG-UCC_trnT-GGU	LSC	IGS	30975	trnG-UCC_trnT-GGU	LSC	IGS	30
	38	C	46038	rps4_trnT-UGU	LSC	IGS	118190	ndhI_ndhG	SSC	IGS	30
	39	T	98950	rps12_trnV-GAC	IRa	IGS					31
	40	T	137173	trnV-GAC_rps12	IRb	IGS					31
	41	T	106921	rrn4.5_rrn5	IRa	IGS					32
	42	T	129200	rrn5_rrn4.5	IRb	IGS					32
Cynara humilis	1	F	106707	rrn4.5_rrn5	IRa	IGS	106739	rrn4.5_rrn5	IRa	IGS	30
	2	F	129438	rrn5_rrn4.5	IRb	IGS	129470	rrn5_rrn4.5	IRb	IGS	30
	3	F	75133	petB_intron	LSC	intron	117035	ndhA_intron	SSC	intron	30
	4	F	124447	rpl32_ndhF	SSC	IGS	138190	ycf15_rps12	IRb	IGS	30
	5	F	8447	psbI_trnS-GCU+trnS-GCU	LSC	IGS+tRNA	34602	psbC_trnS-UGA+trnS-UGA	LSC	IGS+tRNA	32
	6	F	11737	trnE-UUC_rpoB	LSC	IGS	30443	trnR-UCU_trnT-GGU	LSC	IGS	33
	7	F	42850	ycf3_intron	LSC	intron	94587	ndhB_intron	IRa	intron	35
	8	F	117028	ndhA_intron	SSC	intron	141585	ndhB_intron	IRb	intron	35
	9	F	22624	rpoC2	LSC	CDS	22636	rpoC2	LSC	CDS	36
	10	F	112625	ycf1	SSC	CDS	112655	ycf1	SSC	CDS	37
	11	F	112595	ycf1	SSC	CDS	112655	ycf1	SSC	CDS	37
	12	F	90856	ycf2	IRa	CDS	90874	ycf2	IRa	CDS	40
	13	F	145293	ycf2	IRb	CDS	145311	ycf2	IRb	CDS	40
	14	F	109497	ycf1	SSC	CDS	109542	ycf1	SSC	CDS	40
	15	F	42845	ycf3_intron	LSC	intron	97630	rps12_ycf15	IRa	IGS	41
	16	F	117027	ndhA_intron	SSC	intron	138536	ycf15_rps12	IRb	IGS	41
	17	F	112586	ycf1	SSC	CDS	112646	ycf1	SSC	CDS	46
	18	F	112523	ycf1	SSC	CDS	112547	ycf1	SSC	CDS	47
	19	F	112586	ycf1	SSC	CDS	112616	ycf1	SSC	CDS	76
	20	P	8449	psbI_trnS-GCU+trnS-GCU	LSC	IGS+tRNA	44599	trnS-GGA	LSC	tRNA	30
	21	P	106707	rrn4.5_rrn5	IRa	IGS	129438	rrn5_rrn4.5	IRb	IGS	30
	22	P	106739	rrn4.5_rrn5	IRa	IGS	129470	rrn5_rrn4.5	IRb	IGS	30
	23	P	34604	psbC_trnS-UGA+trnS-UGA	LSC	IGS+tRNA	44599	trnS-GGA	LSC	tRNA	30
	24	P	42848	ycf3_intron	LSC	intron	75133	petB_intron	LSC	intron	30
	25	P	97987	rps12_ycf15	IRa	IGS	124447	rpl32_ndhF	SSC	IGS	30
	26	P	111094	ycf1	SSC	CDS	113560	ycf1_rps15	SSC	IGS	31
	27	P	42850	ycf3_intron	LSC	intron	141585	ndhB_intron	IRb	intron	35
	28	P	94587	ndhB_intron	IRa	intron	117028	ndhA_intron	SSC	intron	35
	29	P	90856	ycf2	IRa	CDS	145293	ycf2	IRb	CDS	40
	30	P	90874	ycf2	IRa	CDS	145311	ycf2	IRb	CDS	40
	31	P	42845	ycf3_intron	LSC	intron	138536	ycf15_rps12	IRb	IGS	41
	32	P	97630	rps12_ycf15	IRa	IGS	117027	ndhA_intron	SSC	intron	41
	33	P	42844	ycf3_intron	LSC	intron	117027	ndhA_intron	SSC	intron	42
	34	P	73787	psbT_psbN	LSC	IGS	73787	psbT_psbN	LSC	IGS	48
	35	T	112587	ycf1	SSC	CDS					30
	36	T	106708	rrn4.5_rrn5	IRa	IGS					32
	37	T	129439	rrn5_rrn4.5	IRb	IGS					32
	38	T	109492	ycf1	SSC	CDS					45
